# Supplementary material for: The Role of Genetics in Preterm Birth
Source: Reprod Sci. 2023 Jul 14;30(12):3410–27. doi: 10.1007/s43032-023-01287-9 (PMC10692032; doi:10.1007/s43032-023-01287-9)
Supplement: Supplementary file 2 — ESM 2 [file 43032_2023_1287_MOESM2_ESM.xlsx]

## Sheet: Online Resource 2 Information
	INFORMATION FOR ONLINE RESOURCE 2
	Manuscript Title: The role of genetics in preterm birth Journal: Reproductive Sciences Authors: Elyse Mead, Carol Wang, Jason Phung, Joanna YX Fu, Scott Williams, Mario Merialdi, Bo Jacobsson, Stephen Lye, Ramkumar Menon, Craig Pennell*1,2,3 *Corresponding author email address: craig.pennell@newcastle.edu.au 1 School of Medicine and Public Health, University of Newcastle, Newcastle, NSW, 2308, Au…
	Online Resource 2: Summary findings from published candidate gene studies.
	Candidate gene studies published up to March 2022 were included. A PubMed search using variants of search terms “preterm birth”, “premature birth” “preterm premature rupture of membranes”, “pregnancy outcome”, “single nucleotide polymorphism”, “gene polymorphism, and “genomics of preterm birth” was conducted to identify studies with SNPs significantly associated with PTB. Significance was defined…
	The table is sorted by phenotype and then by year published. From left to right, the table shows study year; study author; study DOI or PubMed ID (PMID) if DOI was unavailable; rsIDa; variant name used in study if rsID was not provided; CHR and BP, as per Genome Reference Consortium Human Build 37; sample specifying if maternal or infant DNA used; total sample size; super population allocated as …
	a rsID was obtained, if possible, from broader literature using nomenclature provided in candidate study. Affymetrix ID (denoted as “SNP_A_”) was provided for one study and the CHR and BP for these SNPs is Genome Reference Consortium Human Build 36.
	b Frequency of allele was recorded if study provided sufficient data to calculate allele frequency. "Major allele" or "Minor allele" is presented when studies have reported the same and frequency could not be calculated.
	c Genetic model (allelic or genotype) with further information that could be extracted from the study provided within parentheses. If a study reported results using both allelic and genetic models, the results of the genetic models were reported only, provided they were significant.

## Sheet: Online Resource 2
Year	Author	DOI	Gene	rsID	Variant name	CHR	Basepair	Sample	Total sample size	Super Population	Phenotype	A1	A2	Frequency A1	Frequency A2	Direction of effect	Adjusted for confounders (Y/N)	Confounders adjusted	Genetic model	P Value	OR	95%CI	RR	95%CI	Beta Coeff est (SE)	Results adjusted for FDR
2004	Amory	10.1016/j.ajog.2004.05.067	TNFa	rs1800630	863A/C	6	31542476	Maternal	118	Mixed/unclassified	GA	A	C	0.192712	0.807288	Risk	N	-	Genotype (AA)	0.02	-	-	-	-	-	Unadjusted
2006	Speer	10.1016/j.humimm.2006.08.291	TGFB1	-	Codon 10	-	-	Maternal	100	Mixed/unclassified	GA	C	T	-	-	Risk	N	-	Genotype (CC+CTvsTT)	0.025	-	-	-	-	-0.24	Unadjusted
2006	Speer	10.1016/j.humimm.2006.08.291	TGFB1	-	Codon 10	-	-	Maternal	75	European	GA	C	T	-	-	Risk	N	-	Genotype (CC+CTvsTT)	<0.001	-	-	-	-	-0.4	Unadjusted
2009	Yu	10.1007/s00439-008-0589-2	F5	rs6019	-	1	169541513	Maternal	1683	Mixed/unclassified	GA	C	G	0.275306	0.724694	Risk	Y	Maternal age, drug use and passive smoking during pregnancy, education status, parity, marital status, alcohol consumption during	Genotype (CC)	0.0007	-	-	-	-	-1.06 (0.31)	Adjusted
2009	Yu	10.1007/s00439-008-0589-2	F5	rs6022	-	1	169529826	Maternal	1683	Mixed/unclassified	GA	A	C	0.494176	0.505824	Risk	Y	Maternal age, drug use and passive smoking during pregnancy, education status, parity, marital status, alcohol consumption during	Genotype (AA)	0.0086	-	-	-	-	-0.65 (0.25)	Adjusted
2009	Yu	10.1007/s00439-008-0589-2	F5	rs2213869	-	1	169536167	Maternal	1683	Mixed/unclassified	GA	A	G	0.450702	0.549298	Risk	Y	Maternal age, drug use and passive smoking during pregnancy, education status, parity, marital status, alcohol consumption during	Allelic	0.0063	-	-	-	-	-0.68 (0.25)	Adjusted
2010	Schmid	10.3233/dma-2010-0681	CRHR2	rs2267717	-	7	30717043	Maternal	100	European	GA	"Minor allele"	"Major allele"	-	-	Risk	N	-	Genotype (dominant model)	0.003	-	-	-	-	-	Unadjusted
2011	Harper	10.1097/aog.0b013e318202b2ef	TNFα	rs1800629	−308A/G	6	31543031	Maternal	834	Mixed/unclassified	GA	A	G	0.139	0.861	Risk	Y	African-american race & treatment group (omega 3 supplementation)	Genotype (AA vs AG or GG)	0.03	1.74	1.04-2.90	-	-	-	Unadjusted
2017	Gillespie	10.1097/nnr.0000000000000200	IL1RN	rs2637988	-	2	113876779	Maternal	89	African	GA	G	A	0.522	0.478	Risk	Y	Maternal education & insurance status	Genotype (GGvsAG+AA)	0.04	-	-	-	-	0.21	Unadjusted
2021	Wang	10.1016/j.nut.2021.111349	GC	rs7041	-	4	72618334	Maternal	2238	East Asian	GA	C	A	0.26966	0.73034	Risk	Y	Prepregnancy BMI, maternal age, gestational week at blood sampling, PTB history, parity, gravidity, gestational hypertension, gestational diabetes, preeclampsia, delivery mode, premature rupture of membrane, placental abruption & placenta previa.	Genotype (CCvsAA)	0.01	-	-	-	-	- 0.44 (0.17)	Unadjusted
2021	Wang	10.1016/j.nut.2021.111349	LRP2	rs10210408	-	2	170046850	Maternal	2241	East Asian	GA	T	C	0.423918	0.576082	Protective	Y	Prepregnancy BMI, maternal age, gestational week at blood sampling, PTB history, parity, gravidity, gestational hypertension, gestational diabetes, preeclampsia, delivery mode, premature rupture of membrane, placental abruption & placenta previa.	Genotype (TTvsCC)	0.018	-	-	-	-	0.30 (0.13)	Unadjusted
2021	Wang	10.1016/j.nut.2021.111349	LRP2	rs2228171	-	2	170053505	Maternal	729	East Asian	GA	C	T	0.394376	0.605624	Protective	Y	Prepregnancy BMI, maternal age, gestational week at blood sampling, PTB history, parity, gravidity, gestational hypertension, gestational diabetes, preeclampsia, delivery mode, premature rupture of membrane, placental abruption & placenta previa.	Genotype (CCvsTT)	0.026	-	-	-	-	0.61 (0.27)	Unadjusted
2008	Sata	10.1093/molehr/gan078	IL1α	rs17561	+4845G>T	2	113537223	Maternal	414	East Asian	GA (<37wks)	T	G	0.1	0.9	Risk	Y	Maternal age at birth, parity, smoking status, alcohol use during pregnancy & infant gender	Genotype (TT+GTvsGG - dominant model)	<0.01	2.3	1.2-4.2	-	-	-	Adjusted
2008	Sata	10.1093/molehr/gan078	IL1α	rs1800587	- 889C>T	2	113542960	Maternal	414	East Asian	GA (<37wks)	T	C	0.09	0.91	Risk	Y	Maternal age at birth, parity, smoking status, alcohol use during pregnancy & infant gender	Genotype (TT+CTvsCC - dominant model)	<0.01	2.5	1.3-4.6	-	-	-	Adjusted
2014	Manzon	10.1016/j.ejogrb.2014.03.008	VDR	rs2228570	Fokl/A>G	12	48272895	Maternal	131	Mixed/unclassified	iPTB (24-35wks)	C	T	0.704809	0.295191	Risk	N	-	Allelic	0.0101	-	-	-	-	-	Unadjusted
2014	Manzon	10.1016/j.ejogrb.2014.03.008	VDR	rs731236	Taql/A>G	12	48238757	Maternal	131	Mixed/unclassified	iPTB (24-35wks)	T	G	0.714878	0.285122	Protective	N	-	Allelic	0.0032	-	-	-	-	-	Unadjusted
2004	Annells	10.1016/j.ajog.2004.04.021	IL4	rs2243250	590C/T	5	132009154	Maternal	230	European	iPTB (<29wks)	C	T	0.891304	0.108696	Risk	N	-	Genotype (CC)	0.02	3	1.1-10.3	-	-	-	Unadjusted
2004	Annells	10.1016/j.ajog.2004.04.021	IL4	rs2243250	590C/T	5	132009154	Maternal	233	European	iPTB (<29wks)	C	T	0.891304	0.108696	Risk	Y	Smoking, alcohol consumption, presence of MBL2 codon 54Asp, IL4 e590 C/C Genotype, presence of IL10 ATA, and TNF AGG haplotypes	Genotype (CC)	0.02	3.4	1.2-9.6	-	-	-	Unadjusted
2004	Annells	10.1016/j.ajog.2004.04.021	MBL2	rs1800450	54Asp/Gly	10	54531235	Maternal	233	European	iPTB (<29wks)	A	G	0.296781	0.703219	Risk	Y	Smoking, alcohol consumption, presence of MBL2 codon 54Asp, IL4 e590 C/C Genotype, presence of IL10 ATA, and TNF AGG haplotypes	Allelic	0.02	2.3	1.1-5	-	-	-	Unadjusted
2004	Annells	10.1016/j.ajog.2004.04.021	IL10	rs1800896	1082A/G	1	206946897	Maternal	387	European	iPTB (<35wks)	A	G	0.498708	0.501292	Protective	N	-	Genotype (AG)	0.01	0.6	0.4-0.9	-	-	-	Unadjusted
2006	Menon (a)	10.1159/000096301	TNFR2	rs653667	-	1	12251808	Maternal	274	American	iPTB (<36wks)	T	C	0.76073	0.23927	Risk	N	-	Genotype	0.01	-	-	-	-	-	Unadjusted
2006	Menon (a)	10.1159/000096301	TNFR2	rs5746053	-	1	12262298	Maternal	274	American	iPTB (<36wks)	A	G	0.134307	0.865693	Risk	N	-	Genotype	0.01	-	-	-	-	-	Unadjusted
2006	Menon (a)	10.1159/000096301	TNFa	rs2857713	-	6	31540556	Infant	270	American	iPTB (<36wks)	T	C	0.747037	0.252963	Risk	N	-	Genotype	0.05	-	-	-	-	-	Unadjusted
2006	Menon (a)	10.1159/000096301	TNFR1	rs3764874	-	12	6458274	Maternal	262	European	iPTB (<36wks)	G	C	0.786183	0.213817	Protective	N	-	Allelic	0.05	-	-	-	-	-	Unadjusted
2006	Menon (a)	10.1159/000096301	TNFa	rs1800629	-	6	31543031	Infant	277	European	iPTB (<36wks)	A	G	0.161372	0.838628	Protective	N	-	Genotype	0.01	-	-	-	-	-	Unadjusted
2008	Sata	10.1093/molehr/gan078	IL1α	rs1800587	- 889C>T	2	113542960	Maternal	414	East Asian	iPTB (<37wks)	T	C	0.09	0.91	Risk	Y	Maternal age at birth, parity, smoking status, alcohol use during pregnancy & infant gender	Genotype (TT+CTvsCC - dominant model)	<0.01	5.2	2.0-13.9	-	-	-	Adjusted
2008	Sata	10.1093/molehr/gan078	IL1α	rs17561	+4845G>T	2	113537223	Maternal	414	East Asian	iPTB (<37wks)	T	G	0.1	0.9	Risk	Y	Maternal age at birth, parity, smoking status, alcohol use during pregnancy & infant gender	Genotype (TT+GTvsGG - dominant model)	<0.01	4.7	1.8-12.5	-	-	-	Adjusted
2008	Velez (b)	10.1093/hmg/ddn049	IL6R	rs4553185	-	1	154410955	Maternal	267	American	iPTB (<36wks)	T	-	0.427004	-	?	N	-	Genotype	0.01	-	-	-	-	-	Unadjusted
2008	Velez (a)	10.1371/journal.pone.0003283	CRHBP	rs1875999	-	7	30717043	Maternal	339	European	iPTB (<36wks)	-	G	0.64705	0.35295	Risk	N	-	Genotype (additive model)	0.008	1.37	1.08-1.72	-	-	-	Unadjusted
2008	Velez (a)	10.1371/journal.pone.0003283	CRHBP	rs32897	-	5	76250972	Maternal	339	European	iPTB (<36wks)	-	G	0.824218	0.175782	Risk	N	-	Genotype (additive model)	0.009	1.68	1.14-2.49	-	-	-	Unadjusted
2008	Velez (a)	10.1371/journal.pone.0003283	CRHBP	rs10055255	-	5	76263993	Maternal	339	European	iPTB (<36wks)	A	T	0.601327	0.398673	Risk	N	-	Genotype (AAvsAT+TT)	0.006	1.95	1.25-3.05	-	-	-	Unadjusted
2008	Velez (a)	10.1371/journal.pone.0003283	F5	rs9332624	-	1	169497926	Maternal	339	European	iPTB (<36wks)	C	-	0.0185546	0.981445	Risk	N	-	Genotype (additive model)	0.03	9.79	1.19-80.48	-	-	-	Unadjusted
2008	Velez (a)	10.1371/journal.pone.0003283	IL5	rs739718	-	5	131873073	Maternal	339	European	iPTB (<36wks)	A	G	0.938614	0.0613864	Protective	N	-	Genotype (AAvsAG+GG)	0.009	0.38	0.19-0.79	-	-	-	Unadjusted
2008	Velez (a)	10.1371/journal.pone.0003283	tPA	rs879293	-	8	42055146	Maternal	339	European	iPTB (<36wks)	G	A	0.58705	0.41295	Risk	N	-	Genotype (GGvsGA+AA)	<1x10-06	2.8	1.77-4.44	-	-	-	Adjusted
2008	Velez (a)	10.1371/journal.pone.0003283	PTGER3	rs977214	-	1	71426260	Maternal	339	European	iPTB (<36wks)	G	A	0.112891	0.887109	Protective	N	-	Genotype (AGvsAA)	0.02	0.51	0.29-0.9	-	-	-	Unadjusted
2008	Velez (a)	10.1371/journal.pone.0003283	PTGER3	rs594454	-	1	71430468	Maternal	339	European	iPTB (<36wks)	G	-	0.365605	0.634395	Risk	N	-	Genotype (additive model)	0.001	1.71	1.24-2.35	-	-	-	Unadjusted
2008	Velez (a)	10.1371/journal.pone.0003283	SCNN1A	rs3764874	-	12	6458274	Maternal	339	European	iPTB (<36wks)	G	-	0.228496	0.771504	Risk	N	-	Genotype (additive model)	0.004	1.7	1.19-2.44	-	-	-	Unadjusted
2008	Velez (a)	10.1371/journal.pone.0003283	CBS	rs12329764	-	21	44483248	Infant	319	European	iPTB (<36wks)	G	A	0.896834	0.103166	Protective	N	-	Genotype (GGvsAG+AA)	0.04	0.86	0.75-0.99	-	-	-	Unadjusted
2008	Velez (a)	10.1371/journal.pone.0003283	IL10RA	rs17121510	-	11	117876155	Infant	319	European	iPTB (<36wks)	A	G	0.883668	0.116332	Protective	N	-	Genotype(AAvsAG+GG)	0.002	0.43	0.25-0.74	-	-	-	Unadjusted
2008	Velez (a)	10.1371/journal.pone.0003283	KL	rs9527025	-	13	33628193	Infant	319	European	iPTB (<36wks)	-	C	0.85511	0.14489	Risk	N	-	Genotype (additive model)	0.01	1.91	1.15-2.19	-	-	-	Unadjusted
2008	Velez (a)	10.1371/journal.pone.0003283	KL	rs522796	-	13	33630055	Infant	319	European	iPTB (<36wks)	C	-	0.432665	0.567335	Risk	N	-	Genotype (additive model)	0.002	1.52	1.17-1.96	-	-	-	Unadjusted
2008	Velez (a)	10.1371/journal.pone.0003283	TREM1	rs6910730	-	6	41246633	Infant	319	European	iPTB (<36wks)	G	-	0.10511	0.89489	Risk	N	-	Genotype (additive model)	0.002	2.3	1.34-3.95	-	-	-	Unadjusted
2008	Velez (a)	10.1371/journal.pone.0003283	AP3M2	rs4581040	-	8	42032026	Maternal	339	European	iPTB (<36wks)	-	-	-	-	?	N	-	Allelic	0.04	-	-	-	-	-	Unadjusted
2008	Velez (a)	10.1371/journal.pone.0003283	AP3M2	rs4471024	-	8	42032131	Maternal	339	European	iPTB (<36wks)	-	-	-	-	?	N	-	Genotype	0.03	-	-	-	-	-	Unadjusted
2008	Velez (a)	10.1371/journal.pone.0003283	CCL2	rs1024610	-	17	32580231	Maternal	339	European	iPTB (<36wks)	-	-	-	-	?	N	-	Genotype	0.01	-	-	-	-	-	Unadjusted
2008	Velez (a)	10.1371/journal.pone.0003283	COL1A1	rs1061237	-	17	48262775	Maternal	339	European	iPTB (<36wks)	-	-	-	-	?	N	-	Genotype	0.05	-	-	-	-	-	Unadjusted
2008	Velez (a)	10.1371/journal.pone.0003283	COL1A2	rs420257	-	7	94033112	Maternal	339	European	iPTB (<36wks)	-	-	-	-	?	N	-	Allelic	0.03	-	-	-	-	-	Unadjusted
2008	Velez (a)	10.1371/journal.pone.0003283	COL1A2	rs389328	-	7	94040133	Maternal	339	European	iPTB (<36wks)	-	-	-	-	?	N	-	Allelic	0.03	-	-	-	-	-	Unadjusted
2008	Velez (a)	10.1371/journal.pone.0003283	COL1A2	rs42524	-	7	94043239	Maternal	339	European	iPTB (<36wks)	-	-	-	-	?	N	-	Allelic	0.04	-	-	-	-	-	Unadjusted
2008	Velez (a)	10.1371/journal.pone.0003283	COL1A2	rs2521205	-	7	94046541	Maternal	339	European	iPTB (<36wks)	-	-	-	-	?	N	-	Allelic	0.02	-	-	-	-	-	Unadjusted
2008	Velez (a)	10.1371/journal.pone.0003283	COL1A2	rs42528	-	7	94049356	Maternal	339	European	iPTB (<36wks)	-	-	-	-	?	N	-	Allelic	0.04	-	-	-	-	-	Unadjusted
2008	Velez (a)	10.1371/journal.pone.0003283	COL1A2	rs7804898	-	7	94056099	Maternal	339	European	iPTB (<36wks)	-	-	-	-	?	N	-	Genotype	0.05	-	-	-	-	-	Unadjusted
2008	Velez (a)	10.1371/journal.pone.0003283	COL3A1	rs3134646	-	2	189879843	Maternal	339	European	iPTB (<36wks)	-	-	-	-	?	N	-	Genotype	0.01	-	-	-	-	-	Unadjusted
2008	Velez (a)	10.1371/journal.pone.0003283	COL5A1	rs12005720	-	9	137678020	Maternal	339	European	iPTB (<36wks)	-	-	-	-	?	N	-	Allelic	0.04	-	-	-	-	-	Unadjusted
2008	Velez (a)	10.1371/journal.pone.0003283	COL5A1	rs4842167	-	9	137687314	Maternal	339	European	iPTB (<36wks)	-	-	-	-	?	N	-	Genotype	0.03	-	-	-	-	-	Unadjusted
2008	Velez (a)	10.1371/journal.pone.0003283	COL5A1	rs3811161	-	9	137688577	Maternal	339	European	iPTB (<36wks)	-	-	-	-	?	N	-	Allelic	0.02	-	-	-	-	-	Unadjusted
2008	Velez (a)	10.1371/journal.pone.0003283	COL5A2	rs10497699	-	2	190032578	Maternal	339	European	iPTB (<36wks)	-	-	-	-	?	N	-	Genotype	0.04	-	-	-	-	-	Unadjusted
2008	Velez (a)	10.1371/journal.pone.0003283	CRHBP	rs32897	-	5	76250972	Maternal	339	European	iPTB (<36wks)	-	-	-	-	?	N	-	Genotype	0.02	-	-	-	-	-	Unadjusted
2008	Velez (a)	10.1371/journal.pone.0003283	CRHBP	rs10055255	-	5	76263993	Maternal	339	European	iPTB (<36wks)	-	-	-	-	?	N	-	Genotype	0.01	-	-	-	-	-	Unadjusted
2008	Velez (a)	10.1371/journal.pone.0003283	CRHBP	rs1875999	-	7	30717043	Maternal	339	European	iPTB (<36wks)	-	-	-	-	?	N	-	Genotype	0.02	-	-	-	-	-	Unadjusted
2008	Velez (a)	10.1371/journal.pone.0003283	CRHBP	rs10514082	-	5	76266447	Maternal	339	European	iPTB (<36wks)	-	-	-	-	?	N	-	Allelic	0.04	-	-	-	-	-	Unadjusted
2008	Velez (a)	10.1371/journal.pone.0003283	CTLA4	rs16840252	-	2	204731519	Maternal	339	European	iPTB (<36wks)	-	-	-	-	?	N	-	Genotype	0.01	-	-	-	-	-	Unadjusted
2008	Velez (a)	10.1371/journal.pone.0003283	CTLA4	rs231777	-	2	204733588	Maternal	339	European	iPTB (<36wks)	-	-	-	-	?	N	-	Genotype	0.02	-	-	-	-	-	Unadjusted
2008	Velez (a)	10.1371/journal.pone.0003283	CYP19A1	rs17703982	-	15	51544359	Maternal	339	European	iPTB (<36wks)	-	-	-	-	?	N	-	Genotype	0.04	-	-	-	-	-	Unadjusted
2008	Velez (a)	10.1371/journal.pone.0003283	CYP19A1	rs2470152	-	15	51594972	Maternal	339	European	iPTB (<36wks)	-	-	-	-	?	N	-	Genotype	0.01	-	-	-	-	-	Unadjusted
2008	Velez (a)	10.1371/journal.pone.0003283	CYP2D6	rs764481	-	22	42518426	Maternal	339	European	iPTB (<36wks)	-	-	-	-	?	N	-	Genotype	0.02	-	-	-	-	-	Unadjusted
2008	Velez (a)	10.1371/journal.pone.0003283	DHFR	rs1650723	-	5	79922030	Maternal	339	European	iPTB (<36wks)	-	-	-	-	?	N	-	Allelic	0.02	-	-	-	-	-	Unadjusted
2008	Velez (a)	10.1371/journal.pone.0003283	EPHX2	rs4149239	-	8	27363136	Maternal	339	European	iPTB (<36wks)	-	-	-	-	?	N	-	Allelic	0.05	-	-	-	-	-	Unadjusted
2008	Velez (a)	10.1371/journal.pone.0003283	EPHX2	rs891401	-	8	27381194	Maternal	339	European	iPTB (<36wks)	-	-	-	-	?	N	-	Genotype	0.03	-	-	-	-	-	Unadjusted
2008	Velez (a)	10.1371/journal.pone.0003283	EPHX2	rs10503812	-	8	27388199	Maternal	339	European	iPTB (<36wks)	-	-	-	-	?	N	-	Allelic	0.04	-	-	-	-	-	Unadjusted
2008	Velez (a)	10.1371/journal.pone.0003283	EPHX2	rs4149252	-	8	27396111	Maternal	339	European	iPTB (<36wks)	-	-	-	-	?	N	-	Allelic	0.04	-	-	-	-	-	Unadjusted
2008	Velez (a)	10.1371/journal.pone.0003283	EPHX2	rs4149259	-	8	27402494	Maternal	339	European	iPTB (<36wks)	-	-	-	-	?	N	-	Genotype	0.03	-	-	-	-	-	Unadjusted
2008	Velez (a)	10.1371/journal.pone.0003283	EPHX2	rs4149260	-	8	27402664	Maternal	339	European	iPTB (<36wks)	-	-	-	-	?	N	-	Genotype	0.01	-	-	-	-	-	Unadjusted
2008	Velez (a)	10.1371/journal.pone.0003283	F5	rs2187952	-	1	169481950	Maternal	339	European	iPTB (<36wks)	-	-	-	-	?	N	-	Allelic	0.04	-	-	-	-	-	Unadjusted
2008	Velez (a)	10.1371/journal.pone.0003283	F5	rs2420369	-	1	169485859	Maternal	339	European	iPTB (<36wks)	-	-	-	-	?	N	-	Allelic	0.04	-	-	-	-	-	Unadjusted
2008	Velez (a)	10.1371/journal.pone.0003283	F5	rs3766103	-	1	169488927	Maternal	339	European	iPTB (<36wks)	-	-	-	-	?	N	-	Allelic	0.04	-	-	-	-	-	Unadjusted
2008	Velez (a)	10.1371/journal.pone.0003283	F5	rs9332624	-	1	169497926	Maternal	339	European	iPTB (<36wks)	-	-	-	-	?	N	-	Genotype	0.01	-	-	-	-	-	Unadjusted
2008	Velez (a)	10.1371/journal.pone.0003283	F5	rs6020	-	1	169519112	Maternal	339	European	iPTB (<36wks)	-	-	-	-	?	N	-	Genotype	0.02	-	-	-	-	-	Unadjusted
2008	Velez (a)	10.1371/journal.pone.0003283	F7	rs3211719	-	13	113777509	Maternal	339	European	iPTB (<36wks)	-	-	-	-	?	N	-	Genotype	0.01	-	-	-	-	-	Unadjusted
2008	Velez (a)	10.1371/journal.pone.0003283	HSD11B1	rs4844488	-	1	209885509	Maternal	339	European	iPTB (<36wks)	-	-	-	-	?	N	-	Genotype	0.05	-	-	-	-	-	Unadjusted
2008	Velez (a)	10.1371/journal.pone.0003283	IL10	rs3024496	-	1	206941864	Maternal	339	European	iPTB (<36wks)	-	-	-	-	?	N	-	Genotype	0.03	-	-	-	-	-	Unadjusted
2008	Velez (a)	10.1371/journal.pone.0003283	IL10	rs1800872	-	1	206946407	Maternal	339	European	iPTB (<36wks)	-	-	-	-	?	N	-	Genotype	0.01	-	-	-	-	-	Unadjusted
2008	Velez (a)	10.1371/journal.pone.0003283	IL10	rs1800896	-	1	206946897	Maternal	339	European	iPTB (<36wks)	-	-	-	-	?	N	-	Genotype	0.04	-	-	-	-	-	Unadjusted
2008	Velez (a)	10.1371/journal.pone.0003283	IL10RA	rs2512143	-	11	117860582	Maternal	339	European	iPTB (<36wks)	-	-	-	-	?	N	-	Allelic	0.05	-	-	-	-	-	Unadjusted
2008	Velez (a)	10.1371/journal.pone.0003283	IL10RA	rs2229113	-	11	117869670	Maternal	339	European	iPTB (<36wks)	-	-	-	-	?	N	-	Allelic	0.04	-	-	-	-	-	Unadjusted
2008	Velez (a)	10.1371/journal.pone.0003283	IL18	rs5744280	-	11	112016514	Maternal	339	European	iPTB (<36wks)	-	-	-	-	?	N	-	Genotype	0.05	-	-	-	-	-	Unadjusted
2008	Velez (a)	10.1371/journal.pone.0003283	IL1R1	rs3917225	-	2	102769302	Maternal	339	European	iPTB (<36wks)	-	-	-	-	?	N	-	Genotype	0.01	-	-	-	-	-	Unadjusted
2008	Velez (a)	10.1371/journal.pone.0003283	IL1R1	rs949963	-	2	102769786	Maternal	339	European	iPTB (<36wks)	-	-	-	-	?	N	-	Allelic	0.04	-	-	-	-	-	Unadjusted
2008	Velez (a)	10.1371/journal.pone.0003283	IL1R1	rs3917273	-	2	102779719	Maternal	339	European	iPTB (<36wks)	-	-	-	-	?	N	-	Allelic	0.04	-	-	-	-	-	Unadjusted
2008	Velez (a)	10.1371/journal.pone.0003283	IL1R1	rs2110726	-	2	102794282	Maternal	339	European	iPTB (<36wks)	-	-	-	-	?	N	-	Genotype	0.01	-	-	-	-	-	Unadjusted
2008	Velez (a)	10.1371/journal.pone.0003283	IL1R2	rs4851522	-	2	102610828	Maternal	339	European	iPTB (<36wks)	-	-	-	-	?	N	-	Allelic	0.05	-	-	-	-	-	Unadjusted
2008	Velez (a)	10.1371/journal.pone.0003283	IL1R2	rs1108338	-	2	102613581	Maternal	339	European	iPTB (<36wks)	-	-	-	-	?	N	-	Allelic	0.04	-	-	-	-	-	Unadjusted
2008	Velez (a)	10.1371/journal.pone.0003283	IL1R2	rs3218979	-	2	102642127	Maternal	339	European	iPTB (<36wks)	-	-	-	-	?	N	-	Allelic	0.05	-	-	-	-	-	Unadjusted
2008	Velez (a)	10.1371/journal.pone.0003283	IL1RAP	rs6800625	-	3	190234327	Maternal	339	European	iPTB (<36wks)	-	-	-	-	?	N	-	Genotype	0.04	-	-	-	-	-	Unadjusted
2008	Velez (a)	10.1371/journal.pone.0003283	IL1RAP	rs11929157	-	3	190293505	Maternal	339	European	iPTB (<36wks)	-	-	-	-	?	N	-	Allelic	0.04	-	-	-	-	-	Unadjusted
2008	Velez (a)	10.1371/journal.pone.0003283	IL1RAP	rs1024941	-	3	190346658	Maternal	339	European	iPTB (<36wks)	-	-	-	-	?	N	-	Allelic	0.04	-	-	-	-	-	Unadjusted
2008	Velez (a)	10.1371/journal.pone.0003283	IL2RA	rs2031229	-	10	6066568	Maternal	339	European	iPTB (<36wks)	-	-	-	-	?	N	-	Allelic	0.03	-	-	-	-	-	Unadjusted
2008	Velez (a)	10.1371/journal.pone.0003283	IL2RA	rs791589	-	10	6089571	Maternal	339	European	iPTB (<36wks)	-	-	-	-	?	N	-	Allelic	0.05	-	-	-	-	-	Unadjusted
2008	Velez (a)	10.1371/journal.pone.0003283	IL4R	rs3024530	-	16	27350687	Maternal	339	European	iPTB (<36wks)	-	-	-	-	?	N	-	Allelic	0.03	-	-	-	-	-	Unadjusted
2008	Velez (a)	10.1371/journal.pone.0003283	IL4R	rs3024548	-	16	27354531	Maternal	339	European	iPTB (<36wks)	-	-	-	-	?	N	-	Allelic	0.04	-	-	-	-	-	Unadjusted
2008	Velez (a)	10.1371/journal.pone.0003283	IL4R	rs3024658	-	16	27370454	Maternal	339	European	iPTB (<36wks)	-	-	-	-	?	N	-	Allelic	0.03	-	-	-	-	-	Unadjusted
2008	Velez (a)	10.1371/journal.pone.0003283	IL5	rs739719	-	5	131872865	Maternal	339	European	iPTB (<36wks)	-	-	-	-	?	N	-	Allelic	0.03	-	-	-	-	-	Unadjusted
2008	Velez (a)	10.1371/journal.pone.0003283	IL5	rs739718	-	5	131873073	Maternal	339	European	iPTB (<36wks)	-	-	-	-	?	N	-	Genotype	0.01	-	-	-	-	-	Unadjusted
2008	Velez (a)	10.1371/journal.pone.0003283	IL6R	rs7549338	-	1	154404380	Maternal	339	European	iPTB (<36wks)	-	-	-	-	?	N	-	Allelic	0.05	-	-	-	-	-	Unadjusted
2008	Velez (a)	10.1371/journal.pone.0003283	IL6R	rs4845625	-	1	154422067	Maternal	339	European	iPTB (<36wks)	-	-	-	-	?	N	-	Allelic	0.04	-	-	-	-	-	Unadjusted
2008	Velez (a)	10.1371/journal.pone.0003283	IL6R	rs11265618	-	1	154430092	Maternal	339	European	iPTB (<36wks)	-	-	-	-	?	N	-	Allelic	0.04	-	-	-	-	-	Unadjusted
2008	Velez (a)	10.1371/journal.pone.0003283	IL6R	rs2229238	-	1	154437896	Maternal	339	European	iPTB (<36wks)	-	-	-	-	?	N	-	Allelic	0.05	-	-	-	-	-	Unadjusted
2008	Velez (a)	10.1371/journal.pone.0003283	IL6R	rs4072391	-	1	154438880	Maternal	339	European	iPTB (<36wks)	-	-	-	-	?	N	-	Allelic	0.04	-	-	-	-	-	Unadjusted
2008	Velez (a)	10.1371/journal.pone.0003283	KL	rs659117	-	13	33642151	Maternal	339	European	iPTB (<36wks)	-	-	-	-	?	N	-	Allelic	0.05	-	-	-	-	-	Unadjusted
2008	Velez (a)	10.1371/journal.pone.0003283	MMP1	rs1939008	-	11	102656423	Maternal	339	European	iPTB (<36wks)	-	-	-	-	?	N	-	Genotype	0.03	-	-	-	-	-	Unadjusted
2008	Velez (a)	10.1371/journal.pone.0003283	MMP3	rs520540	-	11	102709425	Maternal	339	European	iPTB (<36wks)	-	-	-	-	?	N	-	Genotype	0.01	-	-	-	-	-	Unadjusted
2008	Velez (a)	10.1371/journal.pone.0003283	MMP3	rs645419	-	11	102716321	Maternal	339	European	iPTB (<36wks)	-	-	-	-	?	N	-	Genotype	0.01	-	-	-	-	-	Unadjusted
2008	Velez (a)	10.1371/journal.pone.0003283	MTHFD1	rs1956545	-	14	64852905	Maternal	339	European	iPTB (<36wks)	-	-	-	-	?	N	-	Genotype	0.02	-	-	-	-	-	Unadjusted
2008	Velez (a)	10.1371/journal.pone.0003283	NAT1	rs7017402	-	8	18068074	Maternal	339	European	iPTB (<36wks)	-	-	-	-	?	N	-	Allelic	0.03	-	-	-	-	-	Unadjusted
2008	Velez (a)	10.1371/journal.pone.0003283	NAT1	rs9325827	-	8	18073182	Maternal	339	European	iPTB (<36wks)	-	-	-	-	?	N	-	Genotype	0.05	-	-	-	-	-	Unadjusted
2008	Velez (a)	10.1371/journal.pone.0003283	NAT1	rs17126350	-	8	18074322	Maternal	339	European	iPTB (<36wks)	-	-	-	-	?	N	-	Genotype	0.03	-	-	-	-	-	Unadjusted
2008	Velez (a)	10.1371/journal.pone.0003283	NFKBIA	rs3138056	-	14	35868514	Maternal	339	European	iPTB (<36wks)	-	-	-	-	?	N	-	Genotype	0.04	-	-	-	-	-	Unadjusted
2008	Velez (a)	10.1371/journal.pone.0003283	NFKBIB	rs11575002	-	19	39387829	Maternal	339	European	iPTB (<36wks)	-	-	-	-	?	N	-	Allelic	0.02	-	-	-	-	-	Unadjusted
2008	Velez (a)	10.1371/journal.pone.0003283	PGRMC1	rs2499043	-	X	118373306	Maternal	339	European	iPTB (<36wks)	-	-	-	-	?	N	-	Allelic	0.03	-	-	-	-	-	Unadjusted
2008	Velez (a)	10.1371/journal.pone.0003283	PLA2G4A	rs11587539	-	1	186915177	Maternal	339	European	iPTB (<36wks)	-	-	-	-	?	N	-	Genotype	0.05	-	-	-	-	-	Unadjusted
2008	Velez (a)	10.1371/journal.pone.0003283	PLA2G4A	rs7545121	-	1	186951429	Maternal	339	European	iPTB (<36wks)	-	-	-	-	?	N	-	Genotype	0.05	-	-	-	-	-	Unadjusted
2008	Velez (a)	10.1371/journal.pone.0003283	PLAT/tPA	rs2020922	-	8	42037924	Maternal	339	European	iPTB (<36wks)	-	-	-	-	?	N	-	Allelic	0.03	-	-	-	-	-	Unadjusted
2008	Velez (a)	10.1371/journal.pone.0003283	PLAT/tPA	rs879293	-	8	42055146	Maternal	339	European	iPTB (<36wks)	-	-	-	-	?	N	-	Genotype	2e-06	-	-	-	-	-	Unadjusted
2008	Velez (a)	10.1371/journal.pone.0003283	PLAT/tPA	rs2299609	-	8	42056049	Maternal	339	European	iPTB (<36wks)	-	-	-	-	?	N	-	Genotype	0.01	-	-	-	-	-	Unadjusted
2008	Velez (a)	10.1371/journal.pone.0003283	PLAT/tPA	rs7837156	-	8	42057370	Maternal	339	European	iPTB (<36wks)	-	-	-	-	?	N	-	Genotype	0.03	-	-	-	-	-	Unadjusted
2008	Velez (a)	10.1371/journal.pone.0003283	PON2	rs730365	-	7	95063000	Maternal	339	European	iPTB (<36wks)	-	-	-	-	?	N	-	Genotype	0.02	-	-	-	-	-	Unadjusted
2008	Velez (a)	10.1371/journal.pone.0003283	PTGER3	rs959	-	1	71318261	Maternal	339	European	iPTB (<36wks)	-	-	-	-	?	N	-	Genotype	0.05	-	-	-	-	-	Unadjusted
2008	Velez (a)	10.1371/journal.pone.0003283	PTGER3	rs602383	-	1	71391646	Maternal	339	European	iPTB (<36wks)	-	-	-	-	?	N	-	Genotype	0.01	-	-	-	-	-	Unadjusted
2008	Velez (a)	10.1371/journal.pone.0003283	PTGER3	rs578096	-	1	71394683	Maternal	339	European	iPTB (<36wks)	-	-	-	-	?	N	-	Allelic	0.03	-	-	-	-	-	Unadjusted
2008	Velez (a)	10.1371/journal.pone.0003283	PTGER3	rs6670616	-	1	71394883	Maternal	339	European	iPTB (<36wks)	-	-	-	-	?	N	-	Allelic	0.04	-	-	-	-	-	Unadjusted
2008	Velez (a)	10.1371/journal.pone.0003283	PTGER3	rs2421735	-	1	71399874	Maternal	339	European	iPTB (<36wks)	-	-	-	-	?	N	-	Genotype	0.04	-	-	-	-	-	Unadjusted
2008	Velez (a)	10.1371/journal.pone.0003283	PTGER3	rs977214	-	1	71426260	Maternal	339	European	iPTB (<36wks)	-	-	-	-	?	N	-	Genotype	0.0041	-	-	-	-	-	Unadjusted
2008	Velez (a)	10.1371/journal.pone.0003283	PTGER3	rs6665776	-	1	71427842	Maternal	339	European	iPTB (<36wks)	-	-	-	-	?	N	-	Genotype	0.01	-	-	-	-	-	Unadjusted
2008	Velez (a)	10.1371/journal.pone.0003283	PTGER3	rs594454	-	1	71430468	Maternal	339	European	iPTB (<36wks)	-	-	-	-	?	N	-	Genotype	0.004	-	-	-	-	-	Unadjusted
2008	Velez (a)	10.1371/journal.pone.0003283	PTGER3	rs2300161	-	1	71436256	Maternal	339	European	iPTB (<36wks)	-	-	-	-	?	N	-	Genotype	0.05	-	-	-	-	-	Unadjusted
2008	Velez (a)	10.1371/journal.pone.0003283	PTGER3	rs5697	-	1	71436747	Maternal	339	European	iPTB (<36wks)	-	-	-	-	?	N	-	Allelic	0.04	-	-	-	-	-	Unadjusted
2008	Velez (a)	10.1371/journal.pone.0003283	PTGER3	rs2072947	-	1	71440217	Maternal	339	European	iPTB (<36wks)	-	-	-	-	?	N	-	Genotype	0.03	-	-	-	-	-	Unadjusted
2008	Velez (a)	10.1371/journal.pone.0003283	PTGER3	rs2300167	-	1	71458162	Maternal	339	European	iPTB (<36wks)	-	-	-	-	?	N	-	Genotype	0.05	-	-	-	-	-	Unadjusted
2008	Velez (a)	10.1371/journal.pone.0003283	PTGER3	rs5693	-	1	71474782	Maternal	339	European	iPTB (<36wks)	-	-	-	-	?	N	-	Allelic	0.04	-	-	-	-	-	Unadjusted
2008	Velez (a)	10.1371/journal.pone.0003283	PTGER3	rs5680	-	1	71477315	Maternal	339	European	iPTB (<36wks)	-	-	-	-	?	N	-	Genotype	0.03	-	-	-	-	-	Unadjusted
2008	Velez (a)	10.1371/journal.pone.0003283	PTGER3	rs11209736	-	1	71492725	Maternal	339	European	iPTB (<36wks)	-	-	-	-	?	N	-	Allelic	0.04	-	-	-	-	-	Unadjusted
2008	Velez (a)	10.1371/journal.pone.0003283	PTGER3	rs8179390	-	1	71494365	Maternal	339	European	iPTB (<36wks)	-	-	-	-	?	N	-	Allelic	0.03	-	-	-	-	-	Unadjusted
2008	Velez (a)	10.1371/journal.pone.0003283	PTGER3	rs2817864	-	1	71503105	Maternal	339	European	iPTB (<36wks)	-	-	-	-	?	N	-	Allelic	0.03	-	-	-	-	-	Unadjusted
2008	Velez (a)	10.1371/journal.pone.0003283	PTGS1	rs10306188	-	9	125155685	Maternal	339	European	iPTB (<36wks)	-	-	-	-	?	N	-	Genotype	0.04	-	-	-	-	-	Unadjusted
2008	Velez (a)	10.1371/journal.pone.0003283	SCNN1A	rs3764874	-	12	6458274	Maternal	339	European	iPTB (<36wks)	-	-	-	-	?	N	-	Genotype	0.01	-	-	-	-	-	Unadjusted
2008	Velez (a)	10.1371/journal.pone.0003283	TEX12	rs5744222	-	11	112037014	Maternal	339	European	iPTB (<36wks)	-	-	-	-	?	N	-	Genotype	0.05	-	-	-	-	-	Unadjusted
2008	Velez (a)	10.1371/journal.pone.0003283	TIMP3	rs130290	-	22	33220693	Maternal	339	European	iPTB (<36wks)	-	-	-	-	?	N	-	Genotype	0.02	-	-	-	-	-	Unadjusted
2008	Velez (a)	10.1371/journal.pone.0003283	TIMP3	rs130293	-	22	33221939	Maternal	339	European	iPTB (<36wks)	-	-	-	-	?	N	-	Genotype	0.03	-	-	-	-	-	Unadjusted
2008	Velez (a)	10.1371/journal.pone.0003283	TIMP3	rs130300	-	22	33232158	Maternal	339	European	iPTB (<36wks)	-	-	-	-	?	N	-	Allelic	0.04	-	-	-	-	-	Unadjusted
2008	Velez (a)	10.1371/journal.pone.0003283	TIMP3	rs130301	-	22	33234199	Maternal	339	European	iPTB (<36wks)	-	-	-	-	?	N	-	Genotype	0.05	-	-	-	-	-	Unadjusted
2008	Velez (a)	10.1371/journal.pone.0003283	TLR2	rs1898830	-	4	154608453	Maternal	339	European	iPTB (<36wks)	-	-	-	-	?	N	-	Genotype	0.05	-	-	-	-	-	Unadjusted
2008	Velez (a)	10.1371/journal.pone.0003283	TLR7	rs179007	-	X	12910322	Maternal	339	European	iPTB (<36wks)	-	-	-	-	?	N	-	Genotype	0.04	-	-	-	-	-	Unadjusted
2008	Velez (a)	10.1371/journal.pone.0003283	TLR7	rs179006	-	X	12910521	Maternal	339	European	iPTB (<36wks)	-	-	-	-	?	N	-	Allelic	0.03	-	-	-	-	-	Unadjusted
2008	Velez (a)	10.1371/journal.pone.0003283	TNFRSF1A	rs4149578	-	12	6447437	Maternal	339	European	iPTB (<36wks)	-	-	-	-	?	N	-	Genotype	0.05	-	-	-	-	-	Unadjusted
2008	Velez (a)	10.1371/journal.pone.0003283	TNFRSF1B	rs976881	-	1	12233754	Maternal	339	European	iPTB (<36wks)	-	-	-	-	?	N	-	Genotype	0.02	-	-	-	-	-	Unadjusted
2008	Velez (a)	10.1371/journal.pone.0003283	TNFRSF1B	rs1201157	-	1	12249031	Maternal	339	European	iPTB (<36wks)	-	-	-	-	?	N	-	Genotype	0.05	-	-	-	-	-	Unadjusted
2008	Velez (a)	10.1371/journal.pone.0003283	TNFRSF1B	rs235214	-	1	12271503	Maternal	339	European	iPTB (<36wks)	-	-	-	-	?	N	-	Genotype	0.03	-	-	-	-	-	Unadjusted
2008	Velez (a)	10.1371/journal.pone.0003283	TSHR	rs11845715	-	14	81574283	Maternal	339	European	iPTB (<36wks)	-	-	-	-	?	N	-	Allelic	0.02	-	-	-	-	-	Unadjusted
2008	Velez (a)	10.1371/journal.pone.0003283	TSHR	rs1957547	-	14	81604138	Maternal	339	European	iPTB (<36wks)	-	-	-	-	?	N	-	Genotype	0.05	-	-	-	-	-	Unadjusted
2008	Velez (a)	10.1371/journal.pone.0003283	TSHR	rs17630128	-	14	81611128	Maternal	339	European	iPTB (<36wks)	-	-	-	-	?	N	-	Genotype	0.02	-	-	-	-	-	Unadjusted
2008	Velez (a)	10.1371/journal.pone.0003283	TSHR	rs2288493	-	14	81611606	Maternal	339	European	iPTB (<36wks)	-	-	-	-	?	N	-	Genotype	0.03	-	-	-	-	-	Unadjusted
2008	Velez (a)	10.1371/journal.pone.0003283	TSHR	rs12883801	-	14	81614514	Maternal	339	European	iPTB (<36wks)	-	-	-	-	?	N	-	Genotype	0.01	-	-	-	-	-	Unadjusted
2008	Velez (a)	10.1371/journal.pone.0003283	UGT1A1	rs7586006	-	2	234685527	Maternal	339	European	iPTB (<36wks)	-	-	-	-	?	N	-	Genotype	0.03	-	-	-	-	-	Unadjusted
2008	Velez (a)	10.1371/journal.pone.0003283	VEGFA	rs6900017	-	6	43758485	Maternal	339	European	iPTB (<36wks)	-	-	-	-	?	N	-	Allelic	0.05	-	-	-	-	-	Unadjusted
2008	Velez (a)	10.1371/journal.pone.0003283	CBS	rs6586282	-	21	44478497	Infant	319	European	iPTB (<36wks)	-	-	-	-	?	N	-	Genotype	0.02	-	-	-	-	-	Unadjusted
2008	Velez (a)	10.1371/journal.pone.0003283	CBS	rs6586283	-	21	44478680	Infant	319	European	iPTB (<36wks)	-	-	-	-	?	N	-	Genotype	0.04	-	-	-	-	-	Unadjusted
2008	Velez (a)	10.1371/journal.pone.0003283	CBS	rs12329764	-	21	44483248	Infant	319	European	iPTB (<36wks)	-	-	-	-	?	N	-	Genotype	0.002	-	-	-	-	-	Unadjusted
2008	Velez (a)	10.1371/journal.pone.0003283	CBS	rs2851391	-	21	44487404	Infant	319	European	iPTB (<36wks)	-	-	-	-	?	N	-	Genotype	0.03	-	-	-	-	-	Unadjusted
2008	Velez (a)	10.1371/journal.pone.0003283	CBS	rs11701048	-	21	44491425	Infant	319	European	iPTB (<36wks)	-	-	-	-	?	N	-	Genotype	0.01	-	-	-	-	-	Unadjusted
2008	Velez (a)	10.1371/journal.pone.0003283	COL1A2	rs1800222	-	7	94030899	Infant	319	European	iPTB (<36wks)	-	-	-	-	?	N	-	Genotype	0.05	-	-	-	-	-	Unadjusted
2008	Velez (a)	10.1371/journal.pone.0003283	COL1A2	rs4266	-	7	94050608	Infant	319	European	iPTB (<36wks)	-	-	-	-	?	N	-	Genotype	0.05	-	-	-	-	-	Unadjusted
2008	Velez (a)	10.1371/journal.pone.0003283	COL3A1	rs1516454	-	2	189844000	Infant	319	European	iPTB (<36wks)	-	-	-	-	?	N	-	Genotype	0.01	-	-	-	-	-	Unadjusted
2008	Velez (a)	10.1371/journal.pone.0003283	COL3A1	rs3134656	-	2	189856671	Infant	319	European	iPTB (<36wks)	-	-	-	-	?	N	-	Genotype	0.02	-	-	-	-	-	Unadjusted
2008	Velez (a)	10.1371/journal.pone.0003283	COL3A1	rs2271682	-	2	189866199	Infant	319	European	iPTB (<36wks)	-	-	-	-	?	N	-	Genotype	0.05	-	-	-	-	-	Unadjusted
2008	Velez (a)	10.1371/journal.pone.0003283	COL3A1	rs2203602	-	2	189877911	Infant	319	European	iPTB (<36wks)	-	-	-	-	?	N	-	Allelic	0.03	-	-	-	-	-	Unadjusted
2008	Velez (a)	10.1371/journal.pone.0003283	COL3A1	rs3134646	-	2	189879843	Infant	319	European	iPTB (<36wks)	-	-	-	-	?	N	-	Genotype	0.05	-	-	-	-	-	Unadjusted
2008	Velez (a)	10.1371/journal.pone.0003283	COL5A2	rs13024858	-	2	189981212	Infant	319	European	iPTB (<36wks)	-	-	-	-	?	N	-	Allelic	0.05	-	-	-	-	-	Unadjusted
2008	Velez (a)	10.1371/journal.pone.0003283	COL5A2	rs1515864	-	2	190001183	Infant	319	European	iPTB (<36wks)	-	-	-	-	?	N	-	Genotype	0.04	-	-	-	-	-	Unadjusted
2008	Velez (a)	10.1371/journal.pone.0003283	COL5A2	rs9288163	-	2	190013146	Infant	319	European	iPTB (<36wks)	-	-	-	-	?	N	-	Genotype	0.03	-	-	-	-	-	Unadjusted
2008	Velez (a)	10.1371/journal.pone.0003283	CRHBP	rs32897	-	5	76250972	Infant	319	European	iPTB (<36wks)	-	-	-	-	?	N	-	Genotype	0.05	-	-	-	-	-	Unadjusted
2008	Velez (a)	10.1371/journal.pone.0003283	CRHBP	rs1875999	-	7	30717043	Infant	319	European	iPTB (<36wks)	-	-	-	-	?	N	-	Genotype	0.04	-	-	-	-	-	Unadjusted
2008	Velez (a)	10.1371/journal.pone.0003283	CRHR2	rs12701020	-	7	30694961	Infant	319	European	iPTB (<36wks)	-	-	-	-	?	N	-	Genotype	0.05	-	-	-	-	-	Unadjusted
2008	Velez (a)	10.1371/journal.pone.0003283	CYP19A1	rs2899473	-	15	51519073	Infant	319	European	iPTB (<36wks)	-	-	-	-	?	N	-	Allelic	0.03	-	-	-	-	-	Unadjusted
2008	Velez (a)	10.1371/journal.pone.0003283	CYP19A1	rs3784308	-	15	51527398	Infant	319	European	iPTB (<36wks)	-	-	-	-	?	N	-	Genotype	0.03	-	-	-	-	-	Unadjusted
2008	Velez (a)	10.1371/journal.pone.0003283	CYP19A1	rs17703982	-	15	51544359	Infant	319	European	iPTB (<36wks)	-	-	-	-	?	N	-	Genotype	0.05	-	-	-	-	-	Unadjusted
2008	Velez (a)	10.1371/journal.pone.0003283	CYP19A1	rs17647719	-	15	51568204	Infant	319	European	iPTB (<36wks)	-	-	-	-	?	N	-	Genotype	0.03	-	-	-	-	-	Unadjusted
2008	Velez (a)	10.1371/journal.pone.0003283	CYP19A1	rs1902586	-	15	51570853	Infant	319	European	iPTB (<36wks)	-	-	-	-	?	N	-	Genotype	0.02	-	-	-	-	-	Unadjusted
2008	Velez (a)	10.1371/journal.pone.0003283	CYP19A1	rs3764221	-	15	51588847	Infant	319	European	iPTB (<36wks)	-	-	-	-	?	N	-	Allelic	0.04	-	-	-	-	-	Unadjusted
2008	Velez (a)	10.1371/journal.pone.0003283	CYP19A1	rs2470152	-	15	51594972	Infant	319	European	iPTB (<36wks)	-	-	-	-	?	N	-	Allelic	0.03	-	-	-	-	-	Unadjusted
2008	Velez (a)	10.1371/journal.pone.0003283	CYP19A1	rs16964258	-	15	51605408	Infant	319	European	iPTB (<36wks)	-	-	-	-	?	N	-	Genotype	0.05	-	-	-	-	-	Unadjusted
2008	Velez (a)	10.1371/journal.pone.0003283	CYP2D6	rs764481	-	22	42518426	Infant	319	European	iPTB (<36wks)	-	-	-	-	?	N	-	Genotype	0.03	-	-	-	-	-	Unadjusted
2008	Velez (a)	10.1371/journal.pone.0003283	EDN2	rs12069358	-	1	41940687	Infant	319	European	iPTB (<36wks)	-	-	-	-	?	N	-	Genotype	0.03	-	-	-	-	-	Unadjusted
2008	Velez (a)	10.1371/journal.pone.0003283	EDN2	rs4660541	-	1	41954444	Infant	319	European	iPTB (<36wks)	-	-	-	-	?	N	-	Genotype	0.01	-	-	-	-	-	Unadjusted
2008	Velez (a)	10.1371/journal.pone.0003283	EPHX2	rs891401	-	8	27381194	Infant	319	European	iPTB (<36wks)	-	-	-	-	?	N	-	Allelic	0.03	-	-	-	-	-	Unadjusted
2008	Velez (a)	10.1371/journal.pone.0003283	EPHX2	rs10503812	-	8	27388199	Infant	319	European	iPTB (<36wks)	-	-	-	-	?	N	-	Allelic	0.03	-	-	-	-	-	Unadjusted
2008	Velez (a)	10.1371/journal.pone.0003283	EPHX2	rs4149252	-	8	27396111	Infant	319	European	iPTB (<36wks)	-	-	-	-	?	N	-	Allelic	0.04	-	-	-	-	-	Unadjusted
2008	Velez (a)	10.1371/journal.pone.0003283	EPHX2	rs4149259	-	8	27402494	Infant	319	European	iPTB (<36wks)	-	-	-	-	?	N	-	Genotype	0.05	-	-	-	-	-	Unadjusted
2008	Velez (a)	10.1371/journal.pone.0003283	EPHX2	rs4149260	-	8	27402664	Infant	319	European	iPTB (<36wks)	-	-	-	-	?	N	-	Allelic	0.02	-	-	-	-	-	Unadjusted
2008	Velez (a)	10.1371/journal.pone.0003283	GSTP1	rs947895	-	11	67354406	Infant	319	European	iPTB (<36wks)	-	-	-	-	?	N	-	Allelic	0.05	-	-	-	-	-	Unadjusted
2008	Velez (a)	10.1371/journal.pone.0003283	HSPA14	rs10906772	-	10	14882340	Infant	319	European	iPTB (<36wks)	-	-	-	-	?	N	-	Genotype	0.04	-	-	-	-	-	Unadjusted
2008	Velez (a)	10.1371/journal.pone.0003283	HSPA6	rs12129787	-	1	161492587	Infant	319	European	iPTB (<36wks)	-	-	-	-	?	N	-	Genotype	0.03	-	-	-	-	-	Unadjusted
2008	Velez (a)	10.1371/journal.pone.0003283	IGF1	rs1520220	-	12	102796522	Infant	319	European	iPTB (<36wks)	-	-	-	-	?	N	-	Genotype	0.05	-	-	-	-	-	Unadjusted
2008	Velez (a)	10.1371/journal.pone.0003283	IL10RA	rs4936414	-	11	117853613	Infant	319	European	iPTB (<36wks)	-	-	-	-	?	N	-	Allelic	0.01	-	-	-	-	-	Unadjusted
2008	Velez (a)	10.1371/journal.pone.0003283	IL10RA	rs2512143	-	11	117860582	Infant	319	European	iPTB (<36wks)	-	-	-	-	?	N	-	Genotype	0.03	-	-	-	-	-	Unadjusted
2008	Velez (a)	10.1371/journal.pone.0003283	IL10RA	rs2229113	-	11	117869670	Infant	319	European	iPTB (<36wks)	-	-	-	-	?	N	-	Genotype	0.04	-	-	-	-	-	Unadjusted
2008	Velez (a)	10.1371/journal.pone.0003283	IL10RA	rs9610	-	11	117872086	Infant	319	European	iPTB (<36wks)	-	-	-	-	?	N	-	Genotype	0.02	-	-	-	-	-	Unadjusted
2008	Velez (a)	10.1371/journal.pone.0003283	IL10RA	rs2508445	-	11	117872544	Infant	319	European	iPTB (<36wks)	-	-	-	-	?	N	-	Allelic	0.03	-	-	-	-	-	Unadjusted
2008	Velez (a)	10.1371/journal.pone.0003283	IL10RA	rs947889	-	11	117874531	Infant	319	European	iPTB (<36wks)	-	-	-	-	?	N	-	Allelic	0.02	-	-	-	-	-	Unadjusted
2008	Velez (a)	10.1371/journal.pone.0003283	IL10RA	rs4938467	-	11	117875171	Infant	319	European	iPTB (<36wks)	-	-	-	-	?	N	-	Allelic	0.04	-	-	-	-	-	Unadjusted
2008	Velez (a)	10.1371/journal.pone.0003283	IL10RA	rs11216666	-	11	117876035	Infant	319	European	iPTB (<36wks)	-	-	-	-	?	N	-	Genotype	0.01	-	-	-	-	-	Unadjusted
2008	Velez (a)	10.1371/journal.pone.0003283	IL10RA	rs17121510	-	11	117876155	Infant	319	European	iPTB (<36wks)	-	-	-	-	?	N	-	Genotype	0.000334	-	-	-	-	-	Unadjusted
2008	Velez (a)	10.1371/journal.pone.0003283	IL1α	rs17561	-	2	113537223	Infant	319	European	iPTB (<36wks)	-	-	-	-	?	N	-	Genotype	0.04	-	-	-	-	-	Unadjusted
2008	Velez (a)	10.1371/journal.pone.0003283	IL1α	rs1878321	-	2	113544434	Infant	319	European	iPTB (<36wks)	-	-	-	-	?	N	-	Genotype	0.05	-	-	-	-	-	Unadjusted
2008	Velez (a)	10.1371/journal.pone.0003283	IL1β	rs1143630	-	2	113591655	Infant	319	European	iPTB (<36wks)	-	-	-	-	?	N	-	Genotype	0.03	-	-	-	-	-	Unadjusted
2008	Velez (a)	10.1371/journal.pone.0003283	IL1RAP	rs2059020	-	3	190257624	Infant	319	European	iPTB (<36wks)	-	-	-	-	?	N	-	Allelic	0.05	-	-	-	-	-	Unadjusted
2008	Velez (a)	10.1371/journal.pone.0003283	IL1RAP	rs2361832	-	3	190260037	Infant	319	European	iPTB (<36wks)	-	-	-	-	?	N	-	Genotype	0.03	-	-	-	-	-	Unadjusted
2008	Velez (a)	10.1371/journal.pone.0003283	IL1RAP	rs9883249	-	3	190281376	Infant	319	European	iPTB (<36wks)	-	-	-	-	?	N	-	Genotype	0.01	-	-	-	-	-	Unadjusted
2008	Velez (a)	10.1371/journal.pone.0003283	IL1RAP	rs9845825	-	3	190281591	Infant	319	European	iPTB (<36wks)	-	-	-	-	?	N	-	Genotype	0.01	-	-	-	-	-	Unadjusted
2008	Velez (a)	10.1371/journal.pone.0003283	IL1RAP	rs2241343	-	3	190282714	Infant	319	European	iPTB (<36wks)	-	-	-	-	?	N	-	Genotype	0.04	-	-	-	-	-	Unadjusted
2008	Velez (a)	10.1371/journal.pone.0003283	IL1RAP	rs3773977	-	3	190287209	Infant	319	European	iPTB (<36wks)	-	-	-	-	?	N	-	Genotype	0.04	-	-	-	-	-	Unadjusted
2008	Velez (a)	10.1371/journal.pone.0003283	IL1RN	rs315920	-	2	113873018	Infant	319	European	iPTB (<36wks)	-	-	-	-	?	N	-	Genotype	0.04	-	-	-	-	-	Unadjusted
2008	Velez (a)	10.1371/journal.pone.0003283	IL2RA	rs12722596	-	10	6056294	Infant	319	European	iPTB (<36wks)	-	-	-	-	?	N	-	Allelic	0.03	-	-	-	-	-	Unadjusted
2008	Velez (a)	10.1371/journal.pone.0003283	IL2RB	rs3218295	-	22	37533068	Infant	319	European	iPTB (<36wks)	-	-	-	-	?	N	-	Allelic	0.04	-	-	-	-	-	Unadjusted
2008	Velez (a)	10.1371/journal.pone.0003283	IL2RB	rs3218292	-	22	37533530	Infant	319	European	iPTB (<36wks)	-	-	-	-	?	N	-	Genotype	0.03	-	-	-	-	-	Unadjusted
2008	Velez (a)	10.1371/journal.pone.0003283	IL4	rs2243248	-	5	132008644	Infant	319	European	iPTB (<36wks)	-	-	-	-	?	N	-	Allelic	0.04	-	-	-	-	-	Unadjusted
2008	Velez (a)	10.1371/journal.pone.0003283	IL4R	rs2239349	-	5	27358888	Infant	319	European	iPTB (<36wks)	-	-	-	-	?	N	-	Genotype	0.03	-	-	-	-	-	Unadjusted
2008	Velez (a)	10.1371/journal.pone.0003283	IL5	rs739719	-	5	131872865	Infant	319	European	iPTB (<36wks)	-	-	-	-	?	N	-	Genotype	0.05	-	-	-	-	-	Unadjusted
2008	Velez (a)	10.1371/journal.pone.0003283	KL	rs9536239	-	13	33609924	Infant	319	European	iPTB (<36wks)	-	-	-	-	?	N	-	Genotype	0.05	-	-	-	-	-	Unadjusted
2008	Velez (a)	10.1371/journal.pone.0003283	KL	rs9527025	-	13	33628193	Infant	319	European	iPTB (<36wks)	-	-	-	-	?	N	-	Genotype	0.02	-	-	-	-	-	Unadjusted
2008	Velez (a)	10.1371/journal.pone.0003283	KL	rs522796	-	13	33630055	Infant	319	European	iPTB (<36wks)	-	-	-	-	?	N	-	Genotype	0.002	-	-	-	-	-	Unadjusted
2008	Velez (a)	10.1371/journal.pone.0003283	KL	rs582524	-	13	33644537	Infant	319	European	iPTB (<36wks)	-	-	-	-	?	N	-	Allelic	0.04	-	-	-	-	-	Unadjusted
2008	Velez (a)	10.1371/journal.pone.0003283	MMP1	rs1155764	-	11	102672449	Infant	319	European	iPTB (<36wks)	-	-	-	-	?	N	-	Genotype	0.02	-	-	-	-	-	Unadjusted
2008	Velez (a)	10.1371/journal.pone.0003283	MMP3	rs520540	-	11	102709425	Infant	319	European	iPTB (<36wks)	-	-	-	-	?	N	-	Allelic	0.05	-	-	-	-	-	Unadjusted
2008	Velez (a)	10.1371/journal.pone.0003283	MMP3	rs645419	-	11	102716321	Infant	319	European	iPTB (<36wks)	-	-	-	-	?	N	-	Allelic	0.03	-	-	-	-	-	Unadjusted
2008	Velez (a)	10.1371/journal.pone.0003283	MMP8	rs17099443	-	11	102592590	Infant	319	European	iPTB (<36wks)	-	-	-	-	?	N	-	Genotype	0.04	-	-	-	-	-	Unadjusted
2008	Velez (a)	10.1371/journal.pone.0003283	MMP8	rs6590985	-	11	102598655	Infant	319	European	iPTB (<36wks)	-	-	-	-	?	N	-	Genotype	0.01	-	-	-	-	-	Unadjusted
2008	Velez (a)	10.1371/journal.pone.0003283	NFKBIA	rs3138045	-	14	35877721	Infant	319	European	iPTB (<36wks)	-	-	-	-	?	N	-	Genotype	0.02	-	-	-	-	-	Unadjusted
2008	Velez (a)	10.1371/journal.pone.0003283	NFKBIB	rs11083487	-	19	39397697	Infant	319	European	iPTB (<36wks)	-	-	-	-	?	N	-	Allelic	0.05	-	-	-	-	-	Unadjusted
2008	Velez (a)	10.1371/journal.pone.0003283	NOS3	rs3918227	-	7	150700946	Infant	319	European	iPTB (<36wks)	-	-	-	-	?	N	-	Allelic	0.05	-	-	-	-	-	Unadjusted
2008	Velez (a)	10.1371/journal.pone.0003283	NR3C1	rs9324918	-	5	142767160	Infant	319	European	iPTB (<36wks)	-	-	-	-	?	N	-	Allelic	0.03	-	-	-	-	-	Unadjusted
2008	Velez (a)	10.1371/journal.pone.0003283	NR3C1	rs7701443	-	5	142792650	Infant	319	European	iPTB (<36wks)	-	-	-	-	?	N	-	Allelic	0.05	-	-	-	-	-	Unadjusted
2008	Velez (a)	10.1371/journal.pone.0003283	PAFAH1B1	rs4790355	-	17	2583976	Infant	319	European	iPTB (<36wks)	-	-	-	-	?	N	-	Genotype	0.02	-	-	-	-	-	Unadjusted
2008	Velez (a)	10.1371/journal.pone.0003283	PAFAH1B1	rs4790356	-	17	2586229	Infant	319	European	iPTB (<36wks)	-	-	-	-	?	N	-	Genotype	0.02	-	-	-	-	-	Unadjusted
2008	Velez (a)	10.1371/journal.pone.0003283	PAFAH1B1	rs2317297	-	17	2577091	Infant	319	European	iPTB (<36wks)	-	-	-	-	?	N	-	Genotype	0.02	-	-	-	-	-	Unadjusted
2008	Velez (a)	10.1371/journal.pone.0003283	PAFAH1B1	rs4790353	-	17	2578648	Infant	319	European	iPTB (<36wks)	-	-	-	-	?	N	-	Genotype	0.02	-	-	-	-	-	Unadjusted
2008	Velez (a)	10.1371/journal.pone.0003283	PGR	rs471767	-	11	100905297	Infant	319	European	iPTB (<36wks)	-	-	-	-	?	N	-	Genotype	0.03	-	-	-	-	-	Unadjusted
2008	Velez (a)	10.1371/journal.pone.0003283	PGR	rs492457	-	11	100926860	Infant	319	European	iPTB (<36wks)	-	-	-	-	?	N	-	Genotype	0.03	-	-	-	-	-	Unadjusted
2008	Velez (a)	10.1371/journal.pone.0003283	PGR	rs538915	-	11	100961182	Infant	319	European	iPTB (<36wks)	-	-	-	-	?	N	-	Genotype	0.05	-	-	-	-	-	Unadjusted
2008	Velez (a)	10.1371/journal.pone.0003283	PGR	rs555572	-	11	100969506	Infant	319	European	iPTB (<36wks)	-	-	-	-	?	N	-	Genotype	0.05	-	-	-	-	-	Unadjusted
2008	Velez (a)	10.1371/journal.pone.0003283	PGR	rs11224589	-	11	100971940	Infant	319	European	iPTB (<36wks)	-	-	-	-	?	N	-	Allelic	0.02	-	-	-	-	-	Unadjusted
2008	Velez (a)	10.1371/journal.pone.0003283	PGR	rs619487	-	11	100972336	Infant	319	European	iPTB (<36wks)	-	-	-	-	?	N	-	Genotype	0.04	-	-	-	-	-	Unadjusted
2008	Velez (a)	10.1371/journal.pone.0003283	PLAT/tPA	rs879293	-	8	42055146	Infant	319	European	iPTB (<36wks)	-	-	-	-	?	N	-	Allelic	0.04	-	-	-	-	-	Unadjusted
2008	Velez (a)	10.1371/journal.pone.0003283	PON1	rs3917542	-	7	94936692	Infant	319	European	iPTB (<36wks)	-	-	-	-	?	N	-	Allelic	0.04	-	-	-	-	-	Unadjusted
2008	Velez (a)	10.1371/journal.pone.0003283	PON1	rs2272365	-	7	94948626	Infant	319	European	iPTB (<36wks)	-	-	-	-	?	N	-	Genotype	0.05	-	-	-	-	-	Unadjusted
2008	Velez (a)	10.1371/journal.pone.0003283	PON2	rs2286233	-	7	95054257	Infant	319	European	iPTB (<36wks)	-	-	-	-	?	N	-	Genotype	0.04	-	-	-	-	-	Unadjusted
2008	Velez (a)	10.1371/journal.pone.0003283	PTGER3	rs602383	-	1	71391646	Infant	319	European	iPTB (<36wks)	-	-	-	-	?	N	-	Allelic	0.04	-	-	-	-	-	Unadjusted
2008	Velez (a)	10.1371/journal.pone.0003283	PTGS2	rs689462	-	1	186651083	Infant	319	European	iPTB (<36wks)	-	-	-	-	?	N	-	Genotype	0.02	-	-	-	-	-	Unadjusted
2008	Velez (a)	10.1371/journal.pone.0003283	SLC23A1	rs6596471	-	5	138705588	Infant	319	European	iPTB (<36wks)	-	-	-	-	?	N	-	Allelic	0.04	-	-	-	-	-	Unadjusted
2008	Velez (a)	10.1371/journal.pone.0003283	SLC35B2	rs520639	-	6	44224991	Infant	319	European	iPTB (<36wks)	-	-	-	-	?	N	-	Genotype	0.04	-	-	-	-	-	Unadjusted
2008	Velez (a)	10.1371/journal.pone.0003283	TIMP3	rs242076	-	22	33229830	Infant	319	European	iPTB (<36wks)	-	-	-	-	?	N	-	Genotype	0.05	-	-	-	-	-	Unadjusted
2008	Velez (a)	10.1371/journal.pone.0003283	TREM1	rs4711668	-	6	41246473	Infant	319	European	iPTB (<36wks)	-	-	-	-	?	N	-	Genotype	0.03	-	-	-	-	-	Unadjusted
2008	Velez (a)	10.1371/journal.pone.0003283	TREM1	rs6910730	-	6	41246633	Infant	319	European	iPTB (<36wks)	-	-	-	-	?	N	-	Genotype	0.003	-	-	-	-	-	Unadjusted
2008	Velez (a)	10.1371/journal.pone.0003283	TREM1	rs3827632	-	6	41253327	Infant	319	European	iPTB (<36wks)	-	-	-	-	?	N	-	Genotype	0.02	-	-	-	-	-	Unadjusted
2008	Velez (a)	10.1371/journal.pone.0003283	TREM1	rs3789204	-	6	41254741	Infant	319	European	iPTB (<36wks)	-	-	-	-	?	N	-	Genotype	0.03	-	-	-	-	-	Unadjusted
2008	Velez (a)	10.1371/journal.pone.0003283	TREM1	rs1385105	-	6	41257744	Infant	319	European	iPTB (<36wks)	-	-	-	-	?	N	-	Genotype	0.04	-	-	-	-	-	Unadjusted
2008	Velez (a)	10.1371/journal.pone.0003283	TSHR	rs179247	-	14	81432546	Infant	319	European	iPTB (<36wks)	-	-	-	-	?	N	-	Genotype	0.03	-	-	-	-	-	Unadjusted
2008	Velez (a)	10.1371/journal.pone.0003283	UGT1A1	rs11888492	-	2	234679974	Infant	319	European	iPTB (<36wks)	-	-	-	-	?	N	-	Allelic	0.05	-	-	-	-	-	Unadjusted
2009	Velez	10.1016/j.ajog.2008.08.051	IL15	rs10833	-	4	142654547	Maternal	279	American	iPTB (<36wks)	A	-	0.144731	-	Protective	N	-	Genotype (AA - additive model)	0.001	0.3	0.14-0.62	-	-	-	Unadjusted
2009	Velez	10.1016/j.ajog.2008.08.051	IL2RB	rs84460	-	22	37525731	Infant	279	American	iPTB (<36wks)	C	-	0.384158	-	Risk	N	-	Genotype (additive model)	<0.001	2.32	1.47-3.67	-	-	-	Unadjusted
2018	Marrs	10.1371/journal.pone.0195963	TERT	rs2853690	-	5	1253744	Maternal	600	European	iPTB (<36wks)	A	G	0.314	0.686	Risk	Y	Maternal weight, education, income, smoking status & insurance status	Genotype (additive)	2.32e-05	2.24	1.64-3.06	-	-	-	Adjusted
2003	Sinham	10.1067/s0002-9378(03)00843-3	IL6	rs1800795	174C/G	7	22766645	Maternal	149	European	iPTB (<37wks)	C	G	0.429799	0.570201	Protective	Y	Marital status and IL6 polymorphism status	Genotype (CC)	-	0.14	0.01-0.62	-	-	-	Unadjusted
2003	Sinham	10.1067/s0002-9378(03)00843-3	IL6	rs1800795	174C/G	7	22766645	Maternal	207	Mixed/unclassified	iPTB (<37wks)	C	G	0.335503	0.664497	Protective	Y	Marital status and IL6 polymorphism status	Genotype (CC)	-	0.17	0.04-0.74	-	-	-	Unadjusted
2004	Doh	10.1515/jpm.2004.138	B2AR	rs1042713	Codon16A/G	5	148206440	Maternal	159	European	iPTB (<37wks)	A	G	0.421327	0.578673	Protective	N	-	Genotype (AA)	0.01	-	-	-	-	-	Unadjusted
2007	Velez	10.1111/j.1469-1809.2007.00352.x	IL6R	rs4845623	37672	1	154415777	Maternal	397	American	iPTB (<37wks)	G	-	0.488287	-	?	N	-	Genotype	0.05	-	-	-	-	-	Adjusted
2010	Romero (b)	10.1016/j.ajog.2010.03.026	IL6R	rs8192282	-	1	154401679	Maternal	832	American	iPTB (<37wks)	A	-	0.0924399	-	Risk	N	-	Additive	0.003	1.7	1.19-2.41	-	-	-	Unadjusted
2010	Romero (b)	10.1016/j.ajog.2010.03.026	COL4A3	rs1882435	-	2	228102752	Maternal	832	American	iPTB (<37wks)	A	-	0.275637	-	Risk	N	-	Additive	0.007	1.4	1.1-1.79	-	-	-	Unadjusted
2010	Romero (b)	10.1016/j.ajog.2010.03.026	LTF	rs2269435	-	3	46487003	Maternal	832	American	iPTB (<37wks)	C	-	0.317837	-	Risk	N	-	Additive	0.007	1.39	1.1-1.76	-	-	-	Unadjusted
2010	Romero (b)	10.1016/j.ajog.2010.03.026	FGF1	rs34003	-	5	141975067	Maternal	832	American	iPTB (<37wks)	G	-	0.38095	-	Protective	N	-	Additive	0.002	0.69	0.54-0.87	-	-	-	Unadjusted
2010	Romero (b)	10.1016/j.ajog.2010.03.026	GNB3	rs5440	-	12	6948899	Maternal	832	American	iPTB (<37wks)	G	-	0.40607	-	Protective	N	-	Additive	0.007	0.73	0.58-0.92	-	-	-	Unadjusted
2010	Romero (b)	10.1016/j.ajog.2010.03.026	IGF1	rs5742612	-	12	102874864	Maternal	832	American	iPTB (<37wks)	C	-	0.0880769	-	Protective	N	-	Additive	0.009	0.56	0.36-0.87	-	-	-	Unadjusted
2010	Romero (b)	10.1016/j.ajog.2010.03.026	TIMP2	rs2277698	-	17	76867017	Maternal	832	American	iPTB (<37wks)	A	-	0.0852404	-	Risk	N	-	Additive	0.000197	1.98	1.38-2.83	-	-	-	Adjusted
2010	Romero (b)	10.1016/j.ajog.2010.03.026	F3	rs610277	-	1	94998559	Infant	807	American	iPTB (<37wks)	C	-	0.0299628	-	Risk	N	-	Additive	0.005	2.47	1.31-4.67	-	-	-	Unadjusted
2010	Romero (b)	10.1016/j.ajog.2010.03.026	NPR1	rs3891075	-	1	153658187	Infant	807	American	iPTB (<37wks)	T	-	0.0744362	-	Risk	N	-	Additive	0.003	2.04	1.31-4.67	-	-	-	Unadjusted
2010	Romero (b)	10.1016/j.ajog.2010.03.026	IL6R	rs8192282	-	1	154401679	Infant	807	American	iPTB (<37wks)	A	-	0.106654	-	Risk	N	-	Additive	0.000148	2.07	1.42-3.02	-	-	-	Adjusted
2010	Romero (b)	10.1016/j.ajog.2010.03.026	TNR	rs2228359	-	1	175324651	Infant	807	American	iPTB (<37wks)	T	-	0.324399	-	Risk	N	-	Additive	0.004	1.47	1.14-1.91	-	-	-	Unadjusted
2010	Romero (b)	10.1016/j.ajog.2010.03.026	IL1β	rs1143643	-	2	113588302	Infant	807	American	iPTB (<37wks)	A	-	0.223346	-	Risk	N	-	Additive	0.002	1.55	1.18-2.03	-	-	-	Unadjusted
2010	Romero (b)	10.1016/j.ajog.2010.03.026	FN1	rs2304573	-	2	216243650	Infant	807	American	iPTB (<37wks)	C	-	0.518835	-	Protective	N	-	Additive	0.008	0.7	0.54-0.91	-	-	-	Unadjusted
2010	Romero (b)	10.1016/j.ajog.2010.03.026	IL2	rs2069772	-	4	123373133	Infant	807	American	iPTB (<37wks)	G	-	0.101165	-	Protective	N	-	Additive	0.003	0.53	0.35-0.8	-	-	-	Unadjusted
2010	Romero (b)	10.1016/j.ajog.2010.03.026	FGF1	rs34003	-	5	141975067	Infant	807	American	iPTB (<37wks)	G	-	0.393383	-	Protective	N	-	Additive	0.003	0.67	0.51-0.87	-	-	-	Unadjusted
2010	Romero (b)	10.1016/j.ajog.2010.03.026	IFNGR1	rs1887415	-	6	137519238	Infant	807	American	iPTB (<37wks)	C	-	0.0633457	-	Protective	N	-	Additive	0.003	0.5	0.32-0.79	-	-	-	Unadjusted
2010	Romero (b)	10.1016/j.ajog.2010.03.026	IGF2	rs3213225	-	11	2156536	Infant	807	American	iPTB (<37wks)	C	-	0.300112	-	Protective	N	-	Additive	0.005	0.67	0.51-0.89	-	-	-	Unadjusted
2010	Romero (b)	10.1016/j.ajog.2010.03.026	COL4A1	rs16975492	-	13	110833702	Infant	807	American	iPTB (<37wks)	A	-	0.301053	-	Protective	N	-	Additive	0.006	0.67	0.51-0.90	-	-	-	Unadjusted
2010	Romero (b)	10.1016/j.ajog.2010.03.026	TIMP2	rs2277698	-	17	76867017	Infant	807	American	iPTB (<37wks)	A	-	0.137782	-	Risk	N	-	Additive	0.001	1.82	1.27-2.62	-	-	-	Unadjusted
2010	Romero (b)	10.1016/j.ajog.2010.03.026	AGTR1	rs5183	-	3	148459884	Maternal	832	American	iPTB (<37wks)	G	-	-	-	Risk	N	-	Additive	0.01522	2.748	1.215-6.215	-	-	-	Unadjusted
2010	Romero (b)	10.1016/j.ajog.2010.03.026	HSPG2	rs2229489	-	1	22168845	Maternal	832	American	iPTB (<37wks)	A	-	-	-	Risk	N	-	Additive	0.01559	1.947	1.135-3.34	-	-	-	Unadjusted
2010	Romero (b)	10.1016/j.ajog.2010.03.026	SELE	rs5356	-	1	169694918	Maternal	832	American	iPTB (<37wks)	C	-	-	-	Risk	N	-	Additive	0.01641	1.348	1.056-1.72	-	-	-	Unadjusted
2010	Romero (b)	10.1016/j.ajog.2010.03.026	MMP16	rs3739382	-	8	89087045	Maternal	832	American	iPTB (<37wks)	T	-	-	-	Risk	N	-	Additive	0.01675	2.564	1.185-5.544	-	-	-	Unadjusted
2010	Romero (b)	10.1016/j.ajog.2010.03.026	AGT	rs4762	-	1	230845977	Maternal	832	American	iPTB (<37wks)	T	-	-	-	Risk	N	-	Additive	0.01854	1.433	1.062-1.934	-	-	-	Unadjusted
2010	Romero (b)	10.1016/j.ajog.2010.03.026	COL4A2	rs2296852	-	13	111137465	Maternal	832	American	iPTB (<37wks)	A	-	-	-	Protective	N	-	Additive	0.01975	0.5672	0.3521-0.1937	-	-	-	Unadjusted
2010	Romero (b)	10.1016/j.ajog.2010.03.026	LTF	rs1475967	-	3	46490250	Maternal	832	American	iPTB (<37wks)	T	-	-	-	Protective	N	-	Additive	0.02	0.7642	0.6093-0.9585	-	-	-	Unadjusted
2010	Romero (b)	10.1016/j.ajog.2010.03.026	COL4A4	rs3752896	-	2	227886925	Maternal	832	American	iPTB (<37wks)	G	-	-	-	Risk	N	-	Additive	0.02074	1.306	1.042-1.638	-	-	-	Unadjusted
2010	Romero (b)	10.1016/j.ajog.2010.03.026	IL18	rs549908	-	11	112020916	Maternal	832	American	iPTB (<37wks)	C	-	-	-	Risk	N	-	Additive	0.0212	1.328	1.043-1.691	-	-	-	Unadjusted
2010	Romero (b)	10.1016/j.ajog.2010.03.026	MMP10	rs486055	-	11	102650424	Maternal	832	American	iPTB (<37wks)	A	-	-	-	Risk	N	-	Additive	0.02204	1.764	1.085-2.867	-	-	-	Unadjusted
2010	Romero (b)	10.1016/j.ajog.2010.03.026	THPO	rs2280740	-	3	184093527	Maternal	832	American	iPTB (<37wks)	A	-	-	-	Risk	N	-	Additive	0.02398	1.493	1.054-2.114	-	-	-	Unadjusted
2010	Romero (b)	10.1016/j.ajog.2010.03.026	LTF	rs2239692	-	3	46488854	Maternal	832	American	iPTB (<37wks)	G	-	-	-	Risk	N	-	Additive	0.02442	1.407	1.045-1.894	-	-	-	Unadjusted
2010	Romero (b)	10.1016/j.ajog.2010.03.026	VEGFC	rs7664413	-	4	177608707	Maternal	832	American	iPTB (<37wks)	A	-	-	-	Protective	N	-	Additive	0.02851	0.7468	0.575-0.9698	-	-	-	Unadjusted
2010	Romero (b)	10.1016/j.ajog.2010.03.026	TIMP2	rs55743137	-	17	76867185	Maternal	832	American	iPTB (<37wks)	C	-	-	-	Risk	N	-	Additive	0.03435	1.358	1.023-1.803	-	-	-	Unadjusted
2010	Romero (b)	10.1016/j.ajog.2010.03.026	CRHR2	rs8192498	-	7	30701812	Maternal	832	American	iPTB (<37wks)	A	-	-	-	Risk	N	-	Additive	0.03836	2.51	1.051-5.996	-	-	-	Unadjusted
2010	Romero (b)	10.1016/j.ajog.2010.03.026	SELE	rs1076637	-	1	169697444	Maternal	832	American	iPTB (<37wks)	A	-	-	-	Risk	N	-	Additive	0.04256	1.278	1.008-1.619	-	-	-	Unadjusted
2010	Romero (b)	10.1016/j.ajog.2010.03.026	REN	rs3730103	-	1	204125987	Maternal	832	American	iPTB (<37wks)	G	-	-	-	Risk	N	-	Additive	0.04264	1.663	1.017-2.72	-	-	-	Unadjusted
2010	Romero (b)	10.1016/j.ajog.2010.03.026	IL10	rs1800872	-	1	206946407	Maternal	832	American	iPTB (<37wks)	A	-	-	-	Risk	N	-	Additive	0.04267	1.268	1.008-1.596	-	-	-	Unadjusted
2010	Romero (b)	10.1016/j.ajog.2010.03.026	COL5A2	rs6750027	-	2	189918337	Maternal	832	American	iPTB (<37wks)	A	-	-	-	Risk	N	-	Additive	0.04308	1.324	1.009-1.738	-	-	-	Unadjusted
2010	Romero (b)	10.1016/j.ajog.2010.03.026	MMP10	rs17860949	-	11	102650246	Maternal	832	American	iPTB (<37wks)	T	-	-	-	Risk	N	-	Additive	0.04343	1.454	1.011-2.091	-	-	-	Unadjusted
2010	Romero (b)	10.1016/j.ajog.2010.03.026	HTR2A	rs6314	-	13	47409034	Maternal	832	American	iPTB (<37wks)	T	-	-	-	Protective	N	-	Additive	0.04594	0.5693	0.3274-0.9899	-	-	-	Unadjusted
2010	Romero (b)	10.1016/j.ajog.2010.03.026	TBXAS1	rs3735355	-	7	139657328	Maternal	832	American	iPTB (<37wks)	A	-	-	-	Protective	N	-	Additive	0.0465	0.4793	0.2323-0.9887	-	-	-	Unadjusted
2010	Romero (b)	10.1016/j.ajog.2010.03.026	TLR2	rs5743700	-	4	154625682	Maternal	832	American	iPTB (<37wks)	T	-	-	-	Protective	N	-	Additive	0.04669	0.3845	0.1499-0.9861	-	-	-	Unadjusted
2010	Romero (b)	10.1016/j.ajog.2010.03.026	IL1β	rs1143634	-	2	113590390	Maternal	832	American	iPTB (<37wks)	T	-	-	-	Protective	N	-	Additive	0.0473	0.7206	0.5213-0.9961	-	-	-	Unadjusted
2010	Romero (b)	10.1016/j.ajog.2010.03.026	THBS4	rs2241826	-	5	79354184	Maternal	832	American	iPTB (<37wks)	G	-	-	-	Risk	N	-	Additive	0.0478	1.32	1.003-1.738	-	-	-	Unadjusted
2010	Romero (b)	10.1016/j.ajog.2010.03.026	IL10RA	rs17121493	-	11	117864846	Infant	807	American	iPTB (<37wks)	G	-	-	-	Risk	N	-	Additive	0.009803	1.815	1.155-2.854	-	-	-	Unadjusted
2010	Romero (b)	10.1016/j.ajog.2010.03.026	TIMP2	rs55743137	-	17	76867185	Infant	807	American	iPTB (<37wks)	C	-	-	-	Risk	N	-	Additive	0.01073	1.494	1.097-2.033	-	-	-	Unadjusted
2010	Romero (b)	10.1016/j.ajog.2010.03.026	TLR1	rs5743553	-	4	38807189	Infant	807	American	iPTB (<37wks)	A	-	-	-	Risk	N	-	Additive	0.01159	2.728	1.252-5.946	-	-	-	Unadjusted
2010	Romero (b)	10.1016/j.ajog.2010.03.026	COL4A3	rs1882435	-	2	228102752	Infant	807	American	iPTB (<37wks)	A	-	-	-	Risk	N	-	Additive	0.01253	1.392	1.074-1.805	-	-	-	Unadjusted
2010	Romero (b)	10.1016/j.ajog.2010.03.026	COL4A4	rs3752896	-	2	227886925	Infant	807	American	iPTB (<37wks)	A	-	-	-	Protective	N	-	Additive	0.0162	0.7424	0.5823-0.9464	-	-	-	Unadjusted
2010	Romero (b)	10.1016/j.ajog.2010.03.026	CETP	rs891144	-	16	57011936	Infant	807	American	iPTB (<37wks)	T	-	-	-	Risk	N	-	Additive	0.01821	1.603	1.083-2.371	-	-	-	Unadjusted
2010	Romero (b)	10.1016/j.ajog.2010.03.026	COL4A2	rs7338575	-	13	111155271	Infant	807	American	iPTB (<37wks)	C	-	-	-	Risk	N	-	Additive	0.01837	1.369	1.055-1.778	-	-	-	Unadjusted
2010	Romero (b)	10.1016/j.ajog.2010.03.026	SERPINE1	rs6092	-	7	100771717	Infant	807	American	iPTB (<37wks)	A	-	-	-	Risk	N	-	Additive	0.0198	1.629	1.081-2.455	-	-	-	Unadjusted
2010	Romero (b)	10.1016/j.ajog.2010.03.026	IL4R	rs1029489	-	16	27376217	Infant	807	American	iPTB (<37wks)	A	-	-	-	Protective	N	-	Additive	0.02034	0.7479	0.5852-0.9559	-	-	-	Unadjusted
2010	Romero (b)	10.1016/j.ajog.2010.03.026	AGTR1	rs5183	-	3	148459884	Infant	807	American	iPTB (<37wks)	G	-	-	-	Protective	N	-	Additive	0.02113	2.555	1.151-5.673	-	-	-	Unadjusted
2010	Romero (b)	10.1016/j.ajog.2010.03.026	NPPA	rs5068	-	1	11905974	Infant	807	American	iPTB (<37wks)	C	-	-	-	Protective	N	-	Additive	0.0226	0.256	0.07936-0.8259	-	-	-	Unadjusted
2010	Romero (b)	10.1016/j.ajog.2010.03.026	ELN	rs2301995	-	7	73452140	Infant	807	American	iPTB (<37wks)	A	-	-	-	Risk	N	-	Additive	0.02347	1.44	1.05-1.974	-	-	-	Unadjusted
2010	Romero (b)	10.1016/j.ajog.2010.03.026	COL4A2	rs12873113	-	13	111155230	Infant	807	American	iPTB (<37wks)	T	-	-	-	Risk	N	-	Additive	0.02617	1.45	1.045-2.011	-	-	-	Unadjusted
2010	Romero (b)	10.1016/j.ajog.2010.03.026	IGF2R	rs894817	-	6	160464289	Infant	807	American	iPTB (<37wks)	A	-	-	-	Risk	N	-	Additive	0.02698	1.316	1.032-1.679	-	-	-	Unadjusted
2010	Romero (b)	10.1016/j.ajog.2010.03.026	IRS1	rs1801278	-	2	227660544	Infant	807	American	iPTB (<37wks)	A	-	-	-	Risk	N	-	Additive	0.03053	1.762	1.055-2.945	-	-	-	Unadjusted
2010	Romero (b)	10.1016/j.ajog.2010.03.026	COL4A3	rs56326869	-	2	228122239	Infant	807	American	iPTB (<37wks)	C	-	-	-	Protective	N	-	Additive	0.03161	0.1134	0.01558-0.8255	-	-	-	Unadjusted
2010	Romero (b)	10.1016/j.ajog.2010.03.026	COL4A4	rs3752895	-	2	227886773	Infant	807	American	iPTB (<37wks)	C	-	-	-	Protective	N	-	Additive	0.03433	0.7748	0.6118-0.9813	-	-	-	Unadjusted
2010	Romero (b)	10.1016/j.ajog.2010.03.026	LPA	rs4708871	-	6	160969096	Infant	807	American	iPTB (<37wks)	G	-	-	-	Risk	N	-	Additive	0.03655	2.195	1.05-4.587	-	-	-	Unadjusted
2010	Romero (b)	10.1016/j.ajog.2010.03.026	REN	rs3730103	-	1	204125987	Infant	807	American	iPTB (<37wks)	G	-	-	-	Risk	N	-	Additive	0.03763	1.753	1.033-2.975	-	-	-	Unadjusted
2010	Romero (b)	10.1016/j.ajog.2010.03.026	ELN	rs17855988	-	7	73474825	Infant	807	American	iPTB (<37wks)	C	-	-	-	Risk	N	-	Additive	0.03784	1.631	1.028-2.589	-	-	-	Unadjusted
2010	Romero (b)	10.1016/j.ajog.2010.03.026	IL2	rs2069771	-	4	123373292	Infant	807	American	iPTB (<37wks)	T	-	-	-	Risk	N	-	Additive	0.03908	2.655	1.05-6.71	-	-	-	Unadjusted
2010	Romero (b)	10.1016/j.ajog.2010.03.026	TIMP1	rs11551797	-	X	47445940	Infant	807	American	iPTB (<37wks)	T	-	-	-	Protective	N	-	Additive	0.03924	0.4538	0.2141-0.9618	-	-	-	Unadjusted
2010	Romero (b)	10.1016/j.ajog.2010.03.026	COL4A5	rs28465565	-	X	107909866	Infant	807	American	iPTB (<37wks)	C	-	-	-	Protective	N	-	Additive	0.04006	0.4558	0.2153-0.965	-	-	-	Unadjusted
2010	Romero (b)	10.1016/j.ajog.2010.03.026	SERPINC1	rs677	-	1	173876561	Infant	807	American	iPTB (<37wks)	C	-	-	-	Risk	N	-	Additive	0.04197	1.601	1.017-2.521	-	-	-	Unadjusted
2010	Romero (b)	10.1016/j.ajog.2010.03.026	TNR	rs1385540	-	1	175335412	Infant	807	American	iPTB (<37wks)	T	-	-	-	Risk	N	-	Additive	0.04276	1.37	1.01-1.858	-	-	-	Unadjusted
2010	Romero (b)	10.1016/j.ajog.2010.03.026	IL1R1	rs3917318	-	2	102792760	Infant	807	American	iPTB (<37wks)	G	-	-	-	Risk	N	-	Additive	0.04315	1.288	1.008-1.647	-	-	-	Unadjusted
2010	Romero (b)	10.1016/j.ajog.2010.03.026	IGF2	rs2230949	-	11	2154188	Infant	807	American	iPTB (<37wks)	T	-	-	-	Risk	N	-	Additive	0.04508	1.568	1.01-2.434	-	-	-	Unadjusted
2010	Romero (b)	10.1016/j.ajog.2010.03.026	F7	rs6046	-	13	113773159	Infant	807	American	iPTB (<37wks)	A	-	-	-	Risk	N	-	Additive	0.04705	1.382	1.004-1.901	-	-	-	Unadjusted
2010	Romero (b)	10.1016/j.ajog.2010.03.026	COL4A2	rs391859	-	13	111160304	Infant	807	American	iPTB (<37wks)	A	-	-	-	Protective	N	-	Additive	0.04827	0.7216	0.522-0.9975	-	-	-	Unadjusted
2010	Romero (b)	10.1016/j.ajog.2010.03.026	COL4A4	rs1800516	-	2	227946893	Infant	807	American	iPTB (<37wks)	C	-	-	-	Protective	N	-	Additive	0.04956	0.3023	0.09162-0.9977	-	-	-	Unadjusted
2013	Wang	10.1371/journal.pone.0065657	SEPS1	rs28665122	G-105A	15	101817727	Infant	1071	East Asian	iPTB (<37wks)	A	G	0.0681606	0.929038	Risk	Y	Maternal age at delivery & neonatal sex	Genotype (AA+GAvsGG - dominant model)	0.015	1.56	1.09-2.24	-	-	-	Unadjusted
2015	Christiaens	10.1186/s12881-015-0205-y	NR3C2	rs17484063	-	4	149164905	Maternal	559	European	iPTB (<37wks)	C	T	"Major allele"	"Minor allele"	Protective	Y	Maternal age, smoking, alcohol, education status, and previous miscarriage	Genotype (additive)	0.038	0.5	0.26-0.96	-	-	-	Unadjusted
2015	Christiaens	10.1186/s12881-015-0205-y	NR3C2	rs2883929	-	4	149221110	Maternal	559	European	iPTB (<37wks)	A	G	"Major allele"	"Minor allele"	Protective	Y	Maternal age, smoking, alcohol, education status, and previous miscarriage	Genotype (additive)	0.017	0.49	0.27-0.88	-	-	-	Unadjusted
2015	Christiaens	10.1186/s12881-015-0205-y	NR3C2	rs4835136	-	4	149269996	Maternal	559	European	iPTB (<37wks)	C	T	"Major allele"	"Minor allele"	Protective	N	-	Genotype (additive)	0.004	0.66	-	-	-	-	Unadjusted
2015	Christiaens	10.1186/s12881-015-0205-y	NR3C2	rs7680420	-	4	149257114	Maternal	559	European	iPTB (<37wks)	T	C	"Major allele"	"Minor allele"	Risk	N	-	Genotype (dominant model)	0.017	1.6	-	-	-	-	Unadjusted
2016	Salem	10.1016/j.gene.2016.07.014	LEP	rs7799039	-	7	127878783	Maternal	260	Mixed/unclassified	iPTB (<37wks)	A	G	0.508831	0.491169	Risk	Y	Age, gravidity, parity weight percentile per gestation, gender of newborn & caesaerian section	Genotype (AAvsAG+GG)	0.01	5.2	1.937-13.860	-	-	-	Unadjusted
2016	Salem	10.1016/j.gene.2016.07.014	LEP	rs7799039	-	7	127878783	Infant	260	Mixed/unclassified	iPTB (<37wks)	A	G	0.508831	0.491169	Risk	Y	Age & newborn birth weight percentile per gestational time	Genotype (AAvsAG+GG)	0.042	2.8	1.040-7.577	-	-	-	Unadjusted
2017	Rosenfeld	10.1007/s00404-017-4412-y	VDR	rs7975232	ApaI	12	48238837	Maternal	375	Mixed/unclassified	iPTB (<37wks)	A	C	0.619692	0.380697	Risk	N	-	Genotype (AA)	0.009	1.973	1.183-3.289	-	-	-	Unadjusted
2017	Song	10.1007/s00439-017-1834-3	MICA	rs2256318	-	6	31381519	Infant	761	East Asian	iPTB (<37wks)	A	G	0.127464	0.872536	Risk	Y	Sex	Genotype	0.001	6.97	2.34-20.74	-	-	-	Unadjusted
2018	Pandey	10.1007/s12098-017-2496-9	IL10	rs1800896	1082 GA	1	206946897	Maternal	1158	South Asian	iPTB (<37wks)	A	G	0.352332	0.613126	Protective	N	-	Genotype (AA+GAvsGG - dominant model)	0.0006	0.65	0.51-0.83	-	-	-	Unadjusted
2018	Pandey	10.1007/s12098-017-2496-9	IL10	rs1800872	592CA	1	206946407	Maternal	1158	South Asian	iPTB (<37wks)	A	C	0.253131	0.746869	Risk	N	-	Genotype (AAvsGA+GG - recessive model)	0.03	1.48	1.03-2.12	-	-	-	Unadjusted
2012	Jones	10.3109/14767058.2011.569614	TNFR2	rs1061622	M196R	1	12252955	Infant	487	European	miPTB (<37wks)	G	T	0.23269	0.76731	Protective	N	-	Genotype (GG+GTvsTT - dominant model)	<0.05	0.3	0.1-0.7	-	-	-	Unadjusted
2012	Alleman	10.1038/pr.2012.112	Mitochondrial	-	4337	-	-	Maternal	1367	European	PPROM	-	-	-	-	?	N	-	Allelic	0.025	-	-	-	-	-	Unadjusted
2012	Alleman	10.1038/pr.2012.112	Mitochondrial	-	3395	-	-	Maternal	1367	European	PPROM	-	-	-	-	?	N	-	Allelic	0.046	-	-	-	-	-	Unadjusted
2012	Alleman	10.1038/pr.2012.112	Mitochondrial	-	16145	-	-	Maternal	1270	European	PPROM	-	-	-	-	Risk	N	-	Allelic	0.001	3.1	-	-	-	-	Unadjusted
2012	Alleman	10.1038/pr.2012.112	Mitochondrial	-	1191	-	-	Maternal	1270	European	PPROM	-	-	-	-	Protective	N	-	Allelic	0.012	0.29	-	-	-	-	Unadjusted
2012	Alleman	10.1038/pr.2012.112	Mitochondrial	-	752	-	-	Maternal	1270	European	PPROM	-	-	-	-	Risk	N	-	Allelic	0.048	1.99	-	-	-	-	Unadjusted
2020	Lyubomirskaya (a)	PMID: 32124801	IL4	rs2243250	-	5	132009154	Maternal	100	European	PPROM (<34 wks)	C	T	-	-	Risk	N	-	Allelic	4e-05	4.42	1.15-16.97	-	-	-	Unadjusted
2020	Lyubomirskaya (a)	PMID: 32124801	IL10	rs1800872	-	1	206946407	Maternal	100	European	PPROM (<34 wks)	G	T	-	-	Risk	N	-	Allelic	0.0001	24	5.25-109.65	-	-	-	Unadjusted
2020	Lyubomirskaya (a)	PMID: 32124801	IL10	rs1800896	-	1	206946897	Maternal	100	European	PPROM (<34 wks)	C	T	-	-	Risk	N	-	Allelic	0.05	3.24	1.07-11	-	-	-	Unadjusted
2020	Lyubomirskaya (b)	PMID: 33387426	RLN2	rs4742076	-	9	5309831	Maternal	130	European	PPROM (<34wks)	C	T	0.87	0.13	Risk	N	-	Genotype (CC)	-	0.03	0.00-0.23	0.59	0.46-0.75	-	Unadjusted
2020	Lyubomirskaya (b)	PMID: 33387426	RLN2	rs3758239	-	9	5306824	Maternal	130	European	PPROM (<34wks)	A	G	0.845	0.155	Risk	N	-	Genotype (AA)	-	1.74	1.33-2.28	-	3.61-49.41	-	Unadjusted
2020	Lyubomirskaya (b)	PMID: 33387426	IL10	rs1800872	-	1	206946407	Maternal	130	European	PPROM (<34wks)	G	T	0.545	0.455	Risk	N	-	Genotype (GG)	-	24	5.16-111.73	-	3.07-50.85	-	Unadjusted
2020	Lyubomirskaya (a)	PMID: 32124801	RNL2	rs4742076	-	9	5309831	Maternal	100	European	PPROM (<34wks)	T	C	-	-	Risk	N	-	Allelic	5e-07	33	4.37-249.1	-	-	-	Unadjusted
2020	Lyubomirskaya (a)	PMID: 32124801	RLN2	rs3758239	-	9	5306824	Maternal	100	European	PPROM (<34wks)	A	G	-	-	Risk	N	-	Alellic	1e-06	12.57	3.68-42.98	-	-	-	Unadjusted
2004	Annells	10.1016/j.ajog.2004.04.021	IL10	rs1800896	1082A/G	1	206946897	Maternal	314	European	PPROM (<35wks)	G	A	0.506369	0.493631	Risk	N	-	Genotype (GG)	0.01	1.9	1.1-3.3	-	-	-	Unadjusted
2018	Marrs	10.1371/journal.pone.0195963	TERT	rs2853690	-	5	1253744	Maternal	492	European	PPROM (<36wks)	A	G	0.298415	0.701585	Risk	Y	Maternal age, education, income, materital status, smoker, insurance & sex of infant	Genotype (additive)	2.39e-07	7.54	3.96-14.33	-	-	-	Adjusted
2018	Marrs	10.1371/journal.pone.0195963	TERT	rs2736114	-	5	1265204	Maternal	492	European	PPROM (<36wks)	T	-	0.288659	0.711341	Risk	Y	Maternal age, education, income, materital status, smoker, insurance & sex of infant	Genotype (additive)	0.01144	2.16	1.31-3.57	-	-	-	Unadjusted
2018	Marrs	10.1371/journal.pone.0195963	TERT	rs2853676	-	5	1288547	Maternal	492	European	PPROM (<36wks)	T	-	0.276829	0.723171	Protective	Y	Maternal age, education, income, materital status, smoker, insurance & sex of infant	Genotype (additive)	0.03968	0.48	0.27-0.87	-	-	-	Unadjusted
2018	Marrs	10.1371/journal.pone.0195963	TERT	rs2853672	-	5	1292983	Maternal	492	European	PPROM (<36wks)	C	-	0.493537	0.506463	Protective	Y	Maternal age, education, income, materital status, smoker, insurance & sex of infant	Genotype (additive)	0.02422	0.5	0.31-0.83	-	-	-	Unadjusted
2018	Marrs	10.1371/journal.pone.0195963	TERT	rs2853677	-	5	1287194	Infant	386	European	PPROM (<36wks)	G	-	0.425492	0.574508	Protective	Y	Maternal education, income, marital status, smoking status, insurance status & sex of the infant	Genotype (additive)	0.01734	0.46	0.26-0.78	-	-	-	Unadjusted
2018	Marrs	10.1371/journal.pone.0195963	TERT	rs2853672	-	5	1292983	Infant	386	European	PPROM (<36wks)	C	-	0.46342	0.53658	Protective	Y	Maternal education, income, marital status, smoking status, insurance status & sex of the infant	Genotype (additive)	0.01742	0.45	0.26-0.79	-	-	-	Unadjusted
1999	Roberts	10.1016/s0002-9378(99)70632-0	TNFa	rs1800629	308A/G	6	31543031	Maternal	136	African	PPROM (<37wks)	A	G	0.185037	0.814963	Risk	N	-	Genotype (AA+AGvsGG)	0.008	3.18	1.33-7.83	-	-	-	Unadjusted
2005	Fuks	10.1016/j.ajog.2005.05.082	Fas	rs1800682	-670	10	90749963	Maternal	36	Mixed/unclassified	PPROM (<37wks)	A	G	0.458333	0.541667	?	N	-	Genotype (AG cases vs AG controls)	0.003	-	-	-	-	-	Unadjusted
2006	Wang	10.1073/pnas.0603676103	SERPINH1	-	- 656T/C	-	-	Infant	602	African	PPROM (<37wks)	T	C	0.0707365	0.929263	Risk	N	-	Allelic	<0.0009	3.22	1.5-7.22	-	-	-	Unadjusted
2008	Wang	10.1093/hmg/ddm381	MMP1	-	G.3447T>C	-	-	Infant	645	American	PPROM (<37wks)	C	T	"Minor allele"	"Major allele"	Protective	N	-	Allelic	0.0326	0.7451	0.563-0.984	-	-	-	Unadjusted
2013	Rocha	10.1016/j.ajog.2013.05.020	RLN2	rs4742076	-	9	5309831	Maternal	40	Mixed/unclassified	PPROM (<37wks)	T	C	0.5375	0.4625	Risk	N	-	Genotype (recessive model)	0.001	11	2.0-60.5	-	-	-	Unadjusted
2013	Rocha	10.1016/j.ajog.2013.05.020	RLN2	rs3758239	-	9	5306824	Maternal	40	Mixed/unclassified	PPROM (<37wks)	A	G	0.7375	0.2625	Risk	N	-	Genotype	0.0002	12.5	2.7-50	-	-	-	Unadjusted
2013	Wang	10.1371/journal.pone.0065657	SEPS1	rs28665122	G-105A	15	101817727	Infant	844	East Asian	PPROM (<37wks)	A	G	0.0740521	0.925948	Risk	Y	Maternal age at delivery & neonatal sex	Genotype (AA+GAvsGG - dominant model)	<0.001	2.65	1.73-4.03	-	-	-	Unadjusted
2016	Ramos	10.1186/s12884-016-0823-1	TLR2	rs4696480	-	4	154607126	Maternal	266	American	PPROM (<37wks)	A	T	0.442211	0.557789	Risk	N	-	Allelic	0.004	2.93	1.42-6.06	-	-	-	Unadjusted
2016	Ramos	10.1186/s12884-016-0823-1	IL10	rs1800896	1082G	1	206946897	Maternal	266	American	PPROM (<37wks)	G	A	0.364816	0.635184	Risk	N	-	Allelic	0.034	2.03	1.06-3.92	-	-	-	Unadjusted
2016	Ramos	10.1186/s12884-016-0823-1	TNFa	rs361525	238A	6	31543101	Maternal	266	American	PPROM (<37wks)	A	G	0.0510714	0.948929	Protective	N	-	Allelic	0.036	0.11	0.02-0.87	-	-	-	Unadjusted
2010	Romero (a)	10.1016/j.ajog.2010.05.026	TIMP2	rs2277698	-	17	76867017	Maternal	824	American	pPROM (<37wks)	A	-	0.0863835	-	Risk	Y	BMI & fetal gender	Allelic	6.8e-05	2.12	1.47-3.07	-	-	-	Adjusted
2010	Romero (a)	10.1016/j.ajog.2010.05.026	ANG	rs11701	-	14	21162053	Maternal	824	American	pPROM (<37wks)	G	-	0.166347	-	Protective	Y	BMI & fetal gender	Allelic	0.003	0.58	0.41-0.83	-	-	-	Unadjusted
2010	Romero (a)	10.1016/j.ajog.2010.05.026	TLR1	rs3923647	-	4	38799539	Maternal	824	American	pPROM (<37wks)	T	-	0.0309223	-	Risk	Y	BMI & fetal gender	Allelic	0.005	2.4	1.3-4.43	-	-	-	Unadjusted
2010	Romero (a)	10.1016/j.ajog.2010.05.026	NOS3	rs3730305	-	7	150704400	Maternal	824	American	pPROM (<37wks)	A	-	0.0481917	-	Risk	Y	BMI & fetal gender	Allelic	0.005	1.91	1.21-3.01	-	-	-	Unadjusted
2010	Romero (a)	10.1016/j.ajog.2010.05.026	COL4A3	rs1882435	-	2	228102752	Maternal	824	American	pPROM (<37wks)	A	-	0.279114	-	Risk	Y	BMI & fetal gender	Allelic	0.007	1.42	1.10-1.83	-	-	-	Unadjusted
2010	Romero (a)	10.1016/j.ajog.2010.05.026	PTGER1	rs3745459	-	19	14584317	Maternal	824	American	pPROM (<37wks)	T	-	0.0281917	-	Risk	Y	BMI & fetal gender	Allelic	0.008	2	1.20-3.34	-	-	-	Unadjusted
2010	Romero (a)	10.1016/j.ajog.2010.05.026	REN	rs8192282	-	1	154401679	Maternal	824	American	pPROM (<37wks)	A	-	0.0936529	-	Risk	N	-	Allelic	0.004	1.68	1.18-2.39	-	-	-	Unadjusted
2010	Romero (a)	10.1016/j.ajog.2010.05.026	CSPG2	rs2287926	-	5	82815408	Maternal	824	American	pPROM (<37wks)	A	-	0.103653	-	Risk	N	-	Allelic	0.009	1.57	1.12-2.22	-	-	-	Unadjusted
2010	Romero (a)	10.1016/j.ajog.2010.05.026	IGF1R	rs3743262	-	15	99465473	Maternal	824	American	pPROM (<37wks)	T	-	0.156383	-	Risk	N	-	Allelic	0.002	1.58	1.18-2.12	-	-	-	Unadjusted
2010	Romero (a)	10.1016/j.ajog.2010.05.026	CSF1	rs1058885	-	1	110466466	Maternal	824	American	pPROM (<37wks)	C	-	-	-	Risk	N	-	Allelic	0.01072	1.426	1.086-1.873	-	-	-	Unadjusted
2010	Romero (a)	10.1016/j.ajog.2010.05.026	VWF	rs1800377	-	12	6173433	Maternal	824	American	pPROM (<37wks)	A	-	-	-	Protective	N	-	Allelic	0.01236	0.4161	0.2094-0.8271	-	-	-	Unadjusted
2010	Romero (a)	10.1016/j.ajog.2010.05.026	COL4A4	rs12475686	-	2	227973623	Maternal	824	American	pPROM (<37wks)	T	-	-	-	Risk	N	-	Allelic	0.01349	1.361	1.066-1.738	-	-	-	Unadjusted
2010	Romero (a)	10.1016/j.ajog.2010.05.026	IGF1	rs5742620	-	12	102869600	Maternal	824	American	pPROM (<37wks)	A	-	-	-	Risk	N	-	Allelic	0.01353	2.361	1.194-4.667	-	-	-	Unadjusted
2010	Romero (a)	10.1016/j.ajog.2010.05.026	REN	rs3730103	-	1	204125987	Maternal	824	American	pPROM (<37wks)	G	-	-	-	Risk	N	-	Allelic	0.01521	1.87	1.128-3.101	-	-	-	Unadjusted
2010	Romero (a)	10.1016/j.ajog.2010.05.026	CSF1	rs333970	-	1	110466338	Maternal	824	American	pPROM (<37wks)	C	-	-	-	Risk	N	-	Allelic	0.01877	1.343	1.05-1.717	-	-	-	Unadjusted
2010	Romero (a)	10.1016/j.ajog.2010.05.026	ACE	rs4311	-	17	61560763	Maternal	824	American	pPROM (<37wks)	T	-	-	-	Risk	N	-	Allelic	0.01899	1.342	1.05-1.717	-	-	-	Unadjusted
2010	Romero (a)	10.1016/j.ajog.2010.05.026	MMP10	rs486055	-	11	102650424	Maternal	824	American	pPROM (<37wks)	A	-	-	-	Risk	N	-	Allelic	0.01912	1.837	1.105-3.054	-	-	-	Unadjusted
2010	Romero (a)	10.1016/j.ajog.2010.05.026	LPL	rs270	-	8	19813676	Maternal	824	American	pPROM (<37wks)	A	-	-	-	Protective	N	-	Allelic	0.01943	0.6478	0.4501-0.9323	-	-	-	Unadjusted
2010	Romero (a)	10.1016/j.ajog.2010.05.026	IL1α	rs3783550	-	2	113532885	Maternal	824	American	pPROM (<37wks)	C	-	-	-	Risk	N	-	Allelic	0.01946	1.324	1.046-1.676	-	-	-	Unadjusted
2010	Romero (a)	10.1016/j.ajog.2010.05.026	TNFRSF1B	rs5746051	-	1	12261972	Maternal	824	American	pPROM (<37wks)	G	-	-	-	Protective	N	-	Allelic	0.01975	0.66	0.4654-0.936	-	-	-	Unadjusted
2010	Romero (a)	10.1016/j.ajog.2010.05.026	NOS2A	rs2779248	-	17	26127832	Maternal	824	American	pPROM (<37wks)	G	-	-	-	Risk	N	-	Allelic	0.02193	1.359	1.045-1.768	-	-	-	Unadjusted
2010	Romero (a)	10.1016/j.ajog.2010.05.026	COL1A1	rs17639446	-	17	48273903	Maternal	824	American	pPROM (<37wks)	G	-	-	-	Risk	N	-	Allelic	0.02331	1.667	1.072-2.592	-	-	-	Unadjusted
2010	Romero (a)	10.1016/j.ajog.2010.05.026	TNR	rs1385540	-	1	175335412	Maternal	824	American	pPROM (<37wks)	T	-	-	-	Risk	N	-	Allelic	0.03462	1.367	1.023-1.827	-	-	-	Unadjusted
2010	Romero (a)	10.1016/j.ajog.2010.05.026	F3	rs610277	-	1	94998559	Maternal	824	American	pPROM (<37wks)	C	-	-	-	Risk	N	-	Allelic	0.03467	2.15	1.057-4.376	-	-	-	Unadjusted
2010	Romero (a)	10.1016/j.ajog.2010.05.026	IL1α	rs17561	-	2	113537223	Maternal	824	American	pPROM (<37wks)	T	-	-	-	Protective	N	-	Allelic	0.03569	0.7351	0.5516-0.9796	-	-	-	Unadjusted
2010	Romero (a)	10.1016/j.ajog.2010.05.026	ACE	rs4354	-	17	61571452	Maternal	824	American	pPROM (<37wks)	T	-	-	-	Protective	N	-	Allelic	0.03758	0.2752	0.08158-0.9286	-	-	-	Unadjusted
2010	Romero (a)	10.1016/j.ajog.2010.05.026	MMP1	rs470132	-	11	102666557	Maternal	824	American	pPROM (<37wks)	T	-	-	-	Risk	N	-	Allelic	0.04103	1.387	1.013-1.898	-	-	-	Unadjusted
2010	Romero (a)	10.1016/j.ajog.2010.05.026	IFNGR2	rs9808753	-	21	34787312	Maternal	824	American	pPROM (<37wks)	G	-	-	-	Risk	N	-	Allelic	0.04152	1.412	1.013-1.967	-	-	-	Unadjusted
2010	Romero (a)	10.1016/j.ajog.2010.05.026	PLAT	rs8178750	-	8	42044871	Maternal	824	American	pPROM (<37wks)	T	-	-	-	Protective	N	-	Allelic	0.04157	0.6275	0.4008-0.9824	-	-	-	Unadjusted
2010	Romero (a)	10.1016/j.ajog.2010.05.026	MMP10	rs17860949	-	11	102650246	Maternal	824	American	pPROM (<37wks)	T	-	-	-	Risk	N	-	Allelic	0.04191	1.471	1.014-2.132	-	-	-	Unadjusted
2010	Romero (a)	10.1016/j.ajog.2010.05.026	FGF4	rs3740640	-	11	69587583	Maternal	824	American	pPROM (<37wks)	G	-	-	-	Risk	N	-	Allelic	0.0425	1.636	1.017-2.633	-	-	-	Unadjusted
2010	Romero (a)	10.1016/j.ajog.2010.05.026	NOS3	rs1800782	-	7	150699250	Maternal	824	American	pPROM (<37wks)	T	-	-	-	Risk	N	-	Allelic	0.04792	1.664	1.005-2.756	-	-	-	Unadjusted
2010	Romero (a)	10.1016/j.ajog.2010.05.026	CCR2	rs3749461	-	3	46395313	Infant	783	American	pPROM (<37wks)	G	-	0.0379183	-	Risk	Y	BMI & fetal gender	Allelic	0.002	2.62	1.44-4.75	-	-	-	Unadjusted
2010	Romero (a)	10.1016/j.ajog.2010.05.026	MMP19	rs1056784	-	12	56233313	Infant	783	American	pPROM (<37wks)	T	-	0.00395913	-	Risk	Y	BMI & fetal gender	Allelic	0.003	6.81	1.95-23.83	-	-	-	Unadjusted
2010	Romero (a)	10.1016/j.ajog.2010.05.026	CRHR1	rs28364026	-	17	43912294	Infant	783	American	pPROM (<37wks)	A	-	0.136143	-	Protective	Y	BMI & fetal gender	Allelic	0.003	0.52	0.33-0.8	-	-	-	Unadjusted
2010	Romero (a)	10.1016/j.ajog.2010.05.026	COL4A3	rs1882435	-	2	228102752	Infant	783	American	pPROM (<37wks)	A	-	0.277816	-	Risk	Y	BMI & fetal gender	Allelic	0.004	1.51	1.14-1.99	-	-	-	Unadjusted
2010	Romero (a)	10.1016/j.ajog.2010.05.026	CD55/DAF	rs10746462	-	1	207510548	Infant	783	American	pPROM (<37wks)	A	-	0.253857	-	Risk	Y	BMI & fetal gender	Allelic	0.006	1.52	1.13-2.04	-	-	-	Unadjusted
2010	Romero (a)	10.1016/j.ajog.2010.05.026	DEFB1	rs5743418	-	8	6735560	Infant	783	American	pPROM (<37wks)	T	-	0.0239591	-	Risk	Y	BMI & fetal gender	Allelic	0.007	2.84	1.33-6.07	-	-	-	Unadjusted
2010	Romero (a)	10.1016/j.ajog.2010.05.026	LIPC	rs6080	-	15	58837933	Infant	783	American	pPROM (<37wks)	A	-	0.0239591	-	Risk	Y	BMI & fetal gender	Allelic	0.007	2.74	1.31-5.73	-	-	-	Unadjusted
2010	Romero (a)	10.1016/j.ajog.2010.05.026	IGF1R	rs3743262	-	15	99465473	Infant	783	American	pPROM (<37wks)	T	-	0.161138	-	Risk	Y	BMI & fetal gender	Allelic	0.008	1.62	1.14-2.3	-	-	-	Unadjusted
2010	Romero (a)	10.1016/j.ajog.2010.05.026	PLAT	rs8178750	-	8	42044871	Infant	783	American	pPROM (<37wks)	T	-	0.0870867	-	Protective	Y	BMI & fetal gender	Allelic	0.008	0.42	0.22-0.8	-	-	-	Unadjusted
2010	Romero (a)	10.1016/j.ajog.2010.05.026	TNF	rs1800610	-	6	31543827	Infant	783	American	pPROM (<37wks)	A	-	0.32481	-	Protective	Y	BMI & fetal gender	Allelic	0.009	0.67	0.5-0.91	-	-	-	Unadjusted
2010	Romero (a)	10.1016/j.ajog.2010.05.026	LTA	rs1041981	-	6	31540784	Infant	783	American	pPROM (<37wks)	A	-	0.301165	-	Risk	Y	BMI & fetal gender	Allelic	0.0097	1.47	1.1-1.97	-	-	-	Unadjusted
2010	Romero (a)	10.1016/j.ajog.2010.05.026	F5	rs6019	-	1	169541513	Infant	783	American	pPROM (<37wks)	C	-	0.0487398	-	Risk	N	-	Allelic	0.0096	1.99	1.18-3.33	-	-	-	Unadjusted
2010	Romero (a)	10.1016/j.ajog.2010.05.026	FGF1	rs34003	-	5	141975067	Infant	783	American	pPROM (<37wks)	G	-	0.403388	-	Protective	N	-	Allelic	0.004	0.67	0.51-0.88	-	-	-	Unadjusted
2010	Romero (a)	10.1016/j.ajog.2010.05.026	IL18BP	rs5743658	-	11	71709724	Infant	783	American	pPROM (<37wks)	C	-	0.0275203	-	Risk	N	-	Allelic	0.006	2.59	1.32-5.09	-	-	-	Unadjusted
2010	Romero (a)	10.1016/j.ajog.2010.05.026	IMP5	rs28364026	-	17	43912294	Infant	783	American	pPROM (<37wks)	A	-	0.144444	-	Protective	N	-	Allelic	0.007	0.57	0.38-0.85	-	-	-	Unadjusted
2018	As Sayaril	PMID: 30084795	TNFα	rs361525	-	6	31543101	Maternal	200	Mixed/unclassified	PTB	A	G	0.105	0.895	Protective	N	-	Allelic	0.038	0.362	0.134-0.975	-	-	-	Unadjusted
2021	Wang	10.1016/j.nut.2021.111349	LRP2	rs10210408	-	2	170046850	Maternal	2241	East Asian	PTB	T	C	0.423918	0.576082	Protective	Y	Prepregnancy BMI, maternal age, gestational week at blood sampling, PTB history, parity, gravidity, gestational hypertension, gestational diabetes, preeclampsia, delivery mode, premature rupture of membrane, placental abruption & placenta previa.	Genotype (TTvsCC)	0.037	0.6	0.37-0.97	-	-	-	Unadjusted
2021	Wang	10.1016/j.nut.2021.111349	LRP2	rs2228171	-	2	170053505	Maternal	729	East Asian	PTB	C	T	0.394376	0.605624	Protective	Y	Prepregnancy BMI, maternal age, gestational week at blood sampling, PTB history, parity, gravidity, gestational hypertension, gestational diabetes, preeclampsia, delivery mode, premature rupture of membrane, placental abruption & placenta previa.	Genotype (CCvsTT)	0.032	0.46	0.23-0.94	-	-	-	Unadjusted
2019	Belousova	10.1134/s0006297919090062	IL1β	rs1143634	-	2	113590390	Maternal	108	Mixed/unclassified	PTB (23-26wks)	T	C	0.758889	0.241111	Risk	N	-	Allelic	<0.05	1.802	1.420-2.288	-	-	-	Unadjusted
2019	Belousova	10.1134/s0006297919090062	IL1β	rs1143634	-	2	113590390	Maternal	108	Mixed/unclassified	PTB (23-26wks)	T	C	0.758889	0.241111	Risk	N	-	Genotype (TT)	<0.01	1.7	1.445-2.0	-	-	-	Unadjusted
2014	Drews-Piasecka	10.17772/gp/1748	TNFα	rs361525	-238G>A	6	31543101	Maternal	169	European	PTB (28-32 wks)	G	A	0.955621	0.0443787	Protective	N	-	Genotype (GG)	0.00016	0.08	-	-	-	-	Unadjusted
2015	Tiwari	10.1016/j.mgene.2014.12.002	MTHFR	rs1801133	C677T	1	11856378	Maternal	237	South Asian	PTB (28-32wks)	T	C	0.0949367	0.905063	Risk	N	-	Genotype (TT)	0.002	3.42	1.587-7.369	-	-	-	Unadjusted
2014	Drews-Piasecka	10.17772/gp/1748	TNFα	rs361525	-238G>A	6	31543101	Maternal	273	European	PTB (32-36 wks)	G	A	0.959707	0.040293	Protective	N	-	Genotype (GG)	0.033	0.38	-	-	-	-	Unadjusted
2015	Tiwari	10.1016/j.mgene.2014.12.002	MTHFR	rs1801133	C677T	1	11856378	Maternal	338	South Asian	PTB (32-37wks)	T	C	0.109467	0.890533	Risk	N	-	Genotype (TT)	0.002	2.449	1.388-4.322	-	-	-	Unadjusted
2015	Tiwari	10.1016/j.mgene.2014.12.002	MTHFR	rs1801133	C677T	1	11856378	Maternal	216	South Asian	PTB (<28wks)	T	C	0.087963	0.912037	Risk	N	-	Genotype (TT)	<0.001	5.903	2.302-15.138	-	-	-	Unadjusted
2011	Krueger	10.1136/adc.2009.174862	IL18	rs360721	-	11	112025916	Infant	490	European	PTB (<32wks)	"Minor allele"	"Major allele"	0.255102	0.744898	Protective	N	-	Genotype	<0.001	0.263	0.114-0.607	-	-	-	Unadjusted
2013	Karody	10.1038/jp.2012.120	TIRAP	rs8177374	g2054C>T	11	126162843	Infant	328	European	PTB (<32wks)	C	T	0.890688	0.109312	Risk	N	-	Genotype	<0.004	-	-	-	-	-	Unadjusted										Y
2020	Dutra	10.1186/s12884-019-2671-2	VDR	rs731236	Taql/A>G	12	48238757	Maternal	132	American	PTB (<32wks)	G	A	0.424242	0.575758	Protective	N	-	Genotype (GGvsAA)	0.009	-	-	-	-	-	Unadjusted
2020	Dutra	10.1186/s12884-019-2671-2	VDR	rs1544410	Bsml/C>T	12	48239835	Maternal	132	American	PTB (<32wks)	T	C	0.496212	0.503788	Risk	N	-	Genotype (TTvsCC)	0.031	-	-	-	-	-	Unadjusted
2020	Dutra	10.1186/s12884-019-2671-2	VDR	rs7975232	Apal/C>A	12	48238837	Maternal	132	American	PTB (<32wks)	A	C	0.462121	0.537879	Risk	N	-	Genotype (AAvsCC)	<0.001	-	-	-	-	-	Unadjusted
2020	Dutra	10.1186/s12884-019-2671-2	VDR	rs1544410	Bsml/C>T	12	48239835	Infant	132	American	PTB (<32wks)	T	C	0.462121	0.537879	Risk	N	-	Genotype (TTvsCC)	0.001	-	-	-	-	-	Unadjusted
2020	Dutra	10.1186/s12884-019-2671-2	VDR	rs7975232	Apal/C>A	12	48238837	Infant	132	American	PTB (<32wks)	A	C	0.511364	0.488636	Risk	N	-	Genotype (AAvsCC)	0.004	-	-	-	-	-	Unadjusted
2020	Dutra	10.1186/s12884-019-2671-2	VDR	rs2228570	Fokl/A>G	12	48272895	Infant	132	American	PTB (<32wks)	G	A	0.651515	0.348485	Risk	N	-	Genotype (GGvsAA)	0.037	-	-	-	-	-	Unadjusted
2013	Bitner	10.1111/aji.12068	TLR4	rs4986791	1196C>T	9	120475602	Maternal	235	European	PTB (<33wks)	T	C	0.072	0.928	Protective	N	-	Genotype	-	0.28	0.04-0.99	-	-	-	Unadjusted
2002	Lorenz	10.1203/00006450-200209000-00011	TLR4	rs4986790	Asp299Gly	9	120475302	Infant	627	European	PTB (<35wks)	"Gly"	"Asp"	0.10034	0.89966	Risk	N	-	Genotype (Gly/Gly+Asp/Gly vs Asp/Asp)	0.028	-	-	-	-	-	Adjusted
2007	Meirhaeghe	10.2337/db06-0915	PPARG	rs1801282	Pro(C)12Ala(G)	3	12393125	Infant	1002	European	PTB (<35wks)	G	C	-	-	Risk	Y	Sex & maternal age	Genotype (GG+GCvsCC)	0.0006	4.2	1.9-9.7	-	-	-	Unadjusted
2006	Bodamer	10.1097/01.gim.0000232478.43335.19	MBL2	rs5030737	exon 1 Arg52Cys	10	54531242	Infant	204	Mixed/unclassified	PTB (<36wks)	T	C	0.155	0.845	Risk	N	-	Allelic	0.03	2.39	1.06-5.36	-	-	-	Unadjusted
2018	Dominguez-Lopez	10.1080/14767058.2017.1292245	FSHR	rs6166	N680S	2	49189921	Infant	118	American	PTB (<36wks)	"Asn (N)"	"Ser (S)"	0.707627	0.292373	Risk	N	-	Genotype (NNvsSS+NS - dominant model)	0.02	2.52	1.20-5.33	-	-	-	Unadjusted
2001	Aidoo	10.1002/gepi.1029	TNFa	rs1800629	308A/G	6	31543031	Infant	995	African	PTB (<37wks)	A	G	0.1	0.9	Risk	N	-	Genotype (AA vs GG)	0.002	-	-	7.3	2.85-18.9	-	Unadjusted
2003	Chen	PMID:12947552	TNFa	rs1800629	G308A	6	31543031	Infant	133	East Asian	PTB (<37wks)	A	G	0.180451	0.819549	Risk	Y	Age, pre-pregnancy weight, pre-pregnancy height, maternal age, maternal education level, parity & infant sex	Genotype (AA+AGvsGG)	0.039	12.1	1.14-128.75	-	-	-	Unadjusted
2007	Meirhaeghe	10.2337/db06-0915	PPARG	rs1801282	Pro(C)12Ala(G)	3	12393125	Infant	1002	European	PTB (<37wks)	G	C	0.151645	0.848355	Risk	Y	Sex, maternal age, & study	Genotype (GG+GCvsCC)	0.022	1.9	1.1-3.4	-	-	-	Unadjusted
2007	Chen	10.1002/ajmg.a.31868	SERPINE1	rs7242	11053G>T	7	100781445	Infant	616	Mixed/unclassified	PTB (<37wks)	T	G	0.599766	0.400234	Protective	Y	Ethnicity	Genotype (TTvsGT+GG)	-	0.4	0.2-0.8	-	-	-	Unadjusted
2007	Chen	10.1002/ajmg.a.31868	F2	rs1799963	20210G>A	11	46761055	Infant	616	Mixed/unclassified	PTB (<37wks)	A	G	0.00951312	0.990487	Risk	Y	Ethnicity	Genotype (AA+AGvsGG)	-	4.3	1.1-17.3	-	-	-	Unadjusted
2009	Yu	10.1007/s00439-008-0589-2	F5	rs6019	-	1	169541513	Maternal	1683	Mixed/unclassified	PTB (<37wks)	C	G	0.275306	0.724694	Risk	Y	Maternal age, drug use and passive smoking during pregnancy, education status, parity, marital status, alcohol consumption during	Genotype (CC)	0.0028	1.8	1.2-2.6	-	-	-	Adjusted
2009	Yu	10.1007/s00439-008-0589-2	F5	rs6022	-	1	169529826	Maternal	1683	Mixed/unclassified	PTB (<37wks)	A	C	0.494176	0.505824	Risk	Y	Maternal age, drug use and passive smoking during pregnancy, education status, parity, marital status, alcohol consumption during	Genotype (AA)	0.0051	1.6	1.1-2.1	-	-	-	Adjusted
2009	Yu	10.1007/s00439-008-0589-2	F5	rs2213869	-	1	169536167	Maternal	1683	Mixed/unclassified	PTB (<37wks)	A	G	0.450702	0.549298	Risk	Y	Maternal age, drug use and passive smoking during pregnancy, education status, parity, marital status, alcohol consumption during	Allelic	0.00044	1.7	1.3-2.3	-	-	-	Adjusted
2011	Day	10.1177/1933719110391277	KCNN3	rs1218585	-	1	154832661	Maternal	512	European	PTB (<37wks)	-	-	-	-	?	N	-	Genotype	0.04	-	-	-	-	-	Unadjusted
2011	Day	10.1177/1933719110391277	KCNN4	novel 153099353	-			Maternal	512	European	PTB (<37wks)	-	-	-	-	?	N	-	Allelic	0.03	-	-	-	-	-	Unadjusted
2012	Jones	10.3109/14767058.2011.569614	TNFa	rs1800629	G308A	6	31543031	Infant	288	American	PTB (<37wks)	A	G	0.162986	0.837014	Protective	N	-	Genotype (AA+AGvsGG - dominant model)	<0.05	0.4	0.2-1.0	-	-	-	Unadjusted
2012	Liu	10.1007/s00439-011-1079-5	FADS2	rs2072114	-	11	61605215	Maternal	1110	American	PTB (<37wks)	G	A	0.133455	0.866545	Risk	N	Maternal age, education, parity, marital status, maternal active smoking, passive smoking, alcohol and drug use during pregnancy, maternal pre-pregnancy BMI & infant gender	Genotype (GGvsAG+AA - recessive model)	0.04	2.63	1.04-6.60	-	-	-	Unadjusted
2012	Liu	10.1007/s00439-011-1079-5	FADS2	rs7119667	-	11	61634552	Maternal	1110	American	PTB (<37wks)	G	C	0.0821234	0.917877	Protective	N	Maternal age, education, parity, marital status, maternal active smoking, passive smoking, alcohol and drug use during pregnancy, maternal pre-pregnancy BMI & infant gender	Genotype (GG+GCvsCC - dominant model)	0.03	0.68	0.48-0.97	-	-	-	Unadjusted
2012	Liu	10.1007/s00439-011-1079-5	PTGS1	rs10306227	-	9	125140500	Maternal	1110	American	PTB (<37wks)	A	G	0.0513514	0.948649	Protective	N	Maternal age, education, parity, marital status, maternal active smoking, passive smoking, alcohol and drug use during pregnancy, maternal pre-pregnancy BMI & infant gender	Genotype (AA+AGvsGG - dominant model)	0.02	0.6	0.38-0.93	-	-	-	Unadjusted
2012	Liu	10.1007/s00439-011-1079-5	PTGS1	rs10306120	-	9	125134416	Maternal	1110	American	PTB (<37wks)	A	G	0.0315032	0.967597	Risk	N	Maternal age, education, parity, marital status, maternal active smoking, passive smoking, alcohol and drug use during pregnancy, maternal pre-pregnancy BMI & infant gender	Genotype (AA+AGvsGG - dominant model)	0.03	1.79	1.06-3.02	-	-	-	Unadjusted
2012	Liu	10.1007/s00439-011-1079-5	PTGS1	rs10306121	-	9	125134648	Maternal	1110	American	PTB (<37wks)	T	A	0.231364	0.768636	Risk	N	Maternal age, education, parity, marital status, maternal active smoking, passive smoking, alcohol and drug use during pregnancy, maternal pre-pregnancy BMI & infant gender	Genotype (ATvsAA)	0.03	1.34	1.02-1.75	-	-	-	Unadjusted
2012	Liu	10.1007/s00439-011-1079-5	PTGS1	rs10306150	-	9	125144423	Maternal	1110	American	PTB (<37wks)	C	G	0.447011	0.552989	Risk	N	Maternal age, education, parity, marital status, maternal active smoking, passive smoking, alcohol and drug use during pregnancy, maternal pre-pregnancy BMI & infant gender	Genotype (CCvsGG)	0.03	1.5	1.04-2.15	-	-	-	Unadjusted
2012	Liu	10.1007/s00439-011-1079-5	PTGS2	rs5276	-	1	186642987	Maternal	1110	American	PTB (<37wks)	A	G	0.168178	0.831822	Protective	N	Maternal age, education, parity, marital status, maternal active smoking, passive smoking, alcohol and drug use during pregnancy, maternal pre-pregnancy BMI & infant gender	Genotype (AAvsAG+GG - recessive model)	0.02	0.4	0.18-0.86	-	-	-	Unadjusted
2012	Liu	10.1007/s00439-011-1079-5	PTGES	rs2302821	-	9	132501881	Maternal	1110	American	PTB (<37wks)	C	A	0.372283	0.627717	Protective	N	Maternal age, education, parity, marital status, maternal active smoking, passive smoking, alcohol and drug use during pregnancy, maternal pre-pregnancy BMI & infant gender	Genotype (CCvsCA+AA - recessive model)	0.03	0.68	0.48-0.97	-	-	-	Unadjusted
2012	Liu	10.1007/s00439-011-1079-5	PTGES	rs10739757	-	9	132507910	Maternal	1110	American	PTB (<37wks)	C	T	0.277273	0.722727	Protective	N	Maternal age, education, parity, marital status, maternal active smoking, passive smoking, alcohol and drug use during pregnancy, maternal pre-pregnancy BMI & infant gender	Genotype (CCvsCT+TT - recessive model)	0.02	0.57	0.35-0.93	-	-	-	Unadjusted
2012	Liu	10.1007/s00439-011-1079-5	PTGES2	rs7862523	-	9	130884589	Maternal	1110	American	PTB (<37wks)	T	C	0.0868182	0.913182	Protective	N	Maternal age, education, parity, marital status, maternal active smoking, passive smoking, alcohol and drug use during pregnancy, maternal pre-pregnancy BMI & infant gender	Genotype (multiplicative model)	0.03	0.72	0.52-0.98	-	-	-	Unadjusted
2012	Liu	10.1007/s00439-011-1079-5	PTGES2	rs4837243	-	9	130889600	Maternal	1110	American	PTB (<37wks)	C	T	0.154827	0.845173	Risk	N	Maternal age, education, parity, marital status, maternal active smoking, passive smoking, alcohol and drug use during pregnancy, maternal pre-pregnancy BMI & infant gender	Genotype (CCvsCT+TT - recessive model)	0.01	3.53	1.35-9.27	-	-	-	Unadjusted
2012	Liu	10.1007/s00439-011-1079-5	PTGES2	rs7047254	-	9	130892945	Maternal	1110	American	PTB (<37wks)	C	T	0.460036	0.539964	Risk	N	Maternal age, education, parity, marital status, maternal active smoking, passive smoking, alcohol and drug use during pregnancy, maternal pre-pregnancy BMI & infant gender	Genotype (CCvsCT+TT - recessive model)	0.04	1.37	1.01-1.86	-	-	-	Unadjusted
2012	Liu	10.1007/s00439-011-1079-5	ALOX5	rs3780900	-	10	45898913	Maternal	1110	American	PTB (<37wks)	A	G	0.0324324	0.967568	Protective	N	Maternal age, education, parity, marital status, maternal active smoking, passive smoking, alcohol and drug use during pregnancy, maternal pre-pregnancy BMI & infant gender	Genotype (AA+AGvsGG - dominant model)	0.004	0.43	0.25-0.76	-	-	-	Unadjusted
2012	Liu	10.1007/s00439-011-1079-5	ALOX5	rs7089406	-	10	45904061	Maternal	1110	American	PTB (<37wks)	C	G	0.0436364	0.956364	Protective	N	Maternal age, education, parity, marital status, maternal active smoking, passive smoking, alcohol and drug use during pregnancy, maternal pre-pregnancy BMI & infant gender	Genotype (CC+CGvsGG - dominant model)	0.005	0.5	0.31-0.81	-	-	-	Unadjusted
2012	Liu	10.1007/s00439-011-1079-5	ALOX5	rs4540799	-	10	45930785	Maternal	1110	American	PTB (<37wks)	T	C	0.13312	0.86688	Risk	N	Maternal age, education, parity, marital status, maternal active smoking, passive smoking, alcohol and drug use during pregnancy, maternal pre-pregnancy BMI & infant gender	Genotype (TT+CTvsCC - dominant model)	0.003	1.57	1.17-2.10	-	-	-	Unadjusted
2012	Liu	10.1007/s00439-011-1079-5	ALOX5	rs10751382	-	10	45936359	Maternal	1110	American	PTB (<37wks)	G	A	0.178114	0.821886	Risk	N	Maternal age, education, parity, marital status, maternal active smoking, passive smoking, alcohol and drug use during pregnancy, maternal pre-pregnancy BMI & infant gender	Genotype (GG+GAvsAA - dominant model)	0.03	1.35	1.03-1.76	-	-	-	Unadjusted
2012	Liu	10.1007/s00439-011-1079-5	ALOX5	rs745986	-	10	45878908	Maternal	1110	American	PTB (<37wks)	G	A	0.154578	0.845422	Risk	N	Maternal age, education, parity, marital status, maternal active smoking, passive smoking, alcohol and drug use during pregnancy, maternal pre-pregnancy BMI & infant gender	Genotype (multiplicative model)	0.02	1.31	1.04-1.67	-	-	-	Unadjusted
2012	Liu	10.1007/s00439-011-1079-5	ALOX5AP	rs4769055	-	13	31309830	Maternal	1110	American	PTB (<37wks)	C	A	0.227273	0.772727	Protective	N	Maternal age, education, parity, marital status, maternal active smoking, passive smoking, alcohol and drug use during pregnancy, maternal pre-pregnancy BMI & infant gender	Genotype (CCvsCA+AA - recessive model)	0.03	0.54	0.31-0.93	-	-	-	Unadjusted
2012	Liu	10.1007/s00439-011-1079-5	ALOX5AP	rs10507391	-	13	31312096	Maternal	1110	American	PTB (<37wks)	T	A	0.184932	0.815068	Protective	N	Maternal age, education, parity, marital status, maternal active smoking, passive smoking, alcohol and drug use during pregnancy, maternal pre-pregnancy BMI & infant gender	Genotype (TTvsTA+AA - recessive model)	0.04	0.49	0.25-0.96	-	-	-	Unadjusted
2012	Liu	10.1007/s00439-011-1079-5	ALOX5AP	rs3885907	-	13	31314455	Maternal	1110	American	PTB (<37wks)	C	A	0.383076	0.616924	Protective	N	Maternal age, education, parity, marital status, maternal active smoking, passive smoking, alcohol and drug use during pregnancy, maternal pre-pregnancy BMI & infant gender	Genotype (CC+CAvsAA - dominant model)	0.04	0.77	0.59-0.99	-	-	-	Unadjusted
2012	Thota	10.1177/1933719111417885	COMT	rs4818	-	22	19951207	Infant	249	American	PTB (<37wks)	C	G	0.638916	0.361084	Risk	N	-	Allelic	<0.001	3.58	1.51-8.49	-	-	-	Unadjusted
2012	Yilmaz	10.1089/dna.2010.1169	IL1α	rs17561	4845 G/T	2	113537223	Infant	201	Mixed/unclassified	PTB (<37wks)	G	T	0.218905	0.781095	Protective	N	-	Genotype	<0.01	0.167	0.044-0.637	-	-	-	Unadjusted
2012	Yilmaz	10.1089/dna.2010.1169	IL1β	rs16944	511T/C	2	113594867	Infant	201	Mixed/unclassified	PTB (<37wks)	C	T	0.597015	0.402985	Risk	N	-	Genotype	<0.001	5.02	1.965-12.829	-	-	-	Unadjusted
2012	Yilmaz	10.1089/dna.2010.1169	TNFa	rs361525	238G/A	6	31543101	Infant	201	Mixed/unclassified	PTB (<37wks)	G	A	0.960199	0.039801	Risk	N	-	Genotype	<0.05	4.777	1.317-17.319	-	-	-	Unadjusted
2012	Yilmaz	10.1089/dna.2010.1169	TNFa	rs1800629	308G/A	6	31543031	Infant	201	Mixed/unclassified	PTB (<37wks)	G	A	0.820896	0.179104	Risk	N	-	Genotype	<0.01	3.565	1.416-8.973	-	-	-	Unadjusted
2013	McElroy	10.1007/s00439-013-1304-5	C4BPA	rs9943077	-	1	207295298	Maternal	539	European	PTB (<37wks)	T	C	"Minor allele"	"Major allele"	Protective	N	-	Genotype (additive)	0.02323	0.7266	-	-	-	-	Unadjusted
2013	McElroy	10.1007/s00439-013-1304-5	F5	rs10489185	-	1	169548892	Maternal	539	European	PTB (<37wks)	A	C	"Minor allele"	"Major allele"	Protective	N	-	Genotype (additive)	0.03766	0.757	-	-	-	-	Unadjusted
2013	McElroy	10.1007/s00439-013-1304-5	F5	rs17522707	-	1	169563062	Maternal	539	European	PTB (<37wks)	A	G	"Minor allele"	"Major allele"	Protective	N	-	Genotype (additive)	0.04466	0.5847	-	-	-	-	Unadjusted
2014	Drews-Piasecka	10.17772/gp/1748	TNFα	rs361525	-238G>A	6	31543101	Maternal	300	European	PTB (<37wks)	G	A	0.95	0.05	Protective	N	-	Genotype (GG)	0.004	0.3	0.10-0.76	-	-	-	Unadjusted
2015	Nan	PMID: 26261642	MTHFR	rs1801133	C677T	1	11856378	Maternal	216	East Asian	PTB (<37wks)	T	C	0.479167	0.520833	Risk	N	-	Genotype (TT)	0.004	3.077	1.469-6.447	-	-	-	Unadjusted
2015	Nan	PMID: 26261642	MTHFR	rs1801133	C677T	1	11856378	Maternal	216	East Asian	PTB (<37wks)	T	C	0.479167	0.520833	Risk	N	-	Allelic	0.002	1.853	1.265-2.716	-	-	-	Unadjusted
2015	Nan	PMID: 26261642	MTHFR	rs1801131	A1298C	1	11854476	Maternal	216	East Asian	PTB (<37wks)	C	A	0.217593	0.782407	Protective	N	-	Genotype (CC)	0.008	0.095	0.012-0.775	-	-	-	Unadjusted
2015	Nan	PMID: 26261642	MTHFR	rs1801131	A1298C	1	11854476	Maternal	216	East Asian	PTB (<37wks)	C	A	0.217593	0.782407	Protective	N	-	Allelic	0.047	0.61	0.384-0.970	-	-	-	Unadjusted
2015	Tiwari	10.1016/j.mgene.2014.12.002	MTHFR	rs1801133	C677T	1	11856378	Maternal	403	South Asian	PTB (<37wks)	T	C	0.12531	0.87469	Risk	N	-	Genotype (TT)	<0.001	2.872	1.704-4.841	-	-	-	Unadjusted
2015	Zhu	10.3978/j.issn.2224-4336.2015.01.02	MTHFR	rs1537516	-	1	11847861	Infant	1135	East Asian	PTB (<37wks)	T	C	0.0828194	0.917181	Protective	N	-	Genotype (TT+CTvsCC)	0.012	0.65	0.46-0.91	-	-	-	Unadjusted
2015	Zhu	10.3978/j.issn.2224-4336.2015.01.02	MTHFR	rs1537515	-	1	11847902	Infant	1135	East Asian	PTB (<37wks)	T	G	0.0828194	0.917181	Protective	N	-	Genotype (TT+GTvsGG)	0.012	0.65	0.46-0.92	-	-	-	Unadjusted
2016	Ramos	10.1186/s12884-016-0823-1	IL10	rs1800872	-	1	206946407	Infant	291	American	PTB (<37wks)	A	C	0.334856	0.665144	Protective	N	-	Allelic	0.01	-	-	-	-	-	Unadjusted
2016	Ramos	10.1186/s12884-016-0823-1	IL10	rs1800871	-	1	206946634	Infant	291	American	PTB (<37wks)	C	T	0.655299	0.344701	Risk	N	-	Allelic	0.026	-	-	-	-	-	Unadjusted
2017	Hwang	10.1016/j.medici.2018.01.001	MTHFR	rs1801133	677T/C	1	11856378	Maternal	226	East Asian	PTB (<37wks)	T	C	0.415929	0.584071	Protective	N	-	Genotype (CT+TTvsCT - overdominant model)	0.023	0.54	0.32-0.92	-	-	-	Adjusted
2017	Hwang	10.1016/j.medici.2018.01.001	MTHFR	rs1801131	1298A/C	1	11856378	Maternal	226	East Asian	PTB (<37wks)	C	A	0.170354	0.829646	Protective	N	-	Genotype (CCvsAC+AA - recessive model)	0.032	-	-	-	-	-	Adjusted
2018	Karakaş	10.1080/14767058.2017.1304911	IL6	rs1800795	- 174G/C	7	22766645	Infant	183	Mixed/unclassified	PTB (<37wks)	G	C	0.852459	0.147541	Risk	N	-	Genotype (GC+CCvsGG - dominant model)	0.024	-	-	-	-	-	Unadjusted
2018	Karakaş	10.1080/14767058.2017.1304911	IL6	rs1800795	- 174G/C	7	22766645	Maternal	164	Mixed/unclassified	PTB (<37wks)	G	C	0.768293	0.231707	Risk	N	-	Genotype (GC+CCvsGG - dominant model)	0.024	-	-	-	-	-	Unadjusted
2020	Han	10.1007/s13258-020-00946-4	IL10	rs1800872	-	1	206946407	Maternal	262	East Asian	PTB (<37wks)	C	A	0.347328	0.652672	Risk	N	-	Genotype (CAvsAA)	0.046	1.71	1.009-2.898	-	-	-	Adjusted
2020	Pandey	10.1007/s12041-019-1161-7	MMP9	rs3918242	1562T/C	20	44635976	Maternal	510	South Asian	PTB (<37wks)	C	T	0.735294	0.264706	Risk	N	-	Genotype (CC)	0.001	2.61	1.46-4.69	-	-	-	Unadjusted
2021	Kwon	10.1007/s13258-021-01082-3	TCN2	rs1801198	-	22	31011610	Maternal	254	East Asian	PTB (<37wks)	G	C	0.5	0.5	Protective	N	-	Genotype (GG+GCvsCC)	0.042	0.55	0.310-0.982	-	-	-	Unadjusted
2022	Kadivnik	10.1111/jog.15194	PGR	rs1042838	-	11	100933412	Maternal	117	European	sPTB (24-28wks)	T	G	0.131709	0.876838	Risk	N	-	Allelic	0.05	4.85	1.62-14.53	-	-	-	Unadjusted
2022	Kadivnik	10.1111/jog.15194	PGR	rs1042839	-	11	100922202	Maternal	117	European	sPTB (24-28wks)	T	C	0.131709	0.876838	Risk	N	-	Allelic	0.05	4.85	1.62-14.53	-	-	-	Unadjusted
2022	Kadivnik	10.1111/jog.15194	PGR	rs1942836	-	11	101049347	Infant	124	European	sPTB (28-32wks)	C	T	0.106935	0.893065	Risk	N	-	Allelic	0.03	3.01	1.15-7.89	-	-	-	Unadjusted
2013	Wang	10.1371/journal.pone.0065657	SEPS1	rs28665122	G-105A	15	101817727	Infant	1119	East Asian	sPTB (32-37wks)	A	G	0.0747538	0.925246	Risk	Y	Maternal age at delivery & neonatal sex	Genotype (AA+GAvsGG - dominant model)	0.001	1.76	1.25-2.47	-	-	-	Unadjusted
2009	Vogel	PMID: 20023247	RLN2	rs11015467	-	10	27325446	Maternal	80	European	sPTB (34-36wks)	-	-	"Minor allele"	"Major allele"	Risk	N	-	Genotype (recessive model)	0.03	4.07	1.39-11.88	-	-	-	Adjusted
2011	Harper	10.1097/aog.0b013e318202b2ef	TNFα	rs1800629	−308A/G	6	31543031	Maternal	834	Mixed/unclassified	sPTB (<28 wks)	A	G	0.139	0.861	Risk	Y	African-american race & treatment group (omega 3 supplementation)	Genotype (AA vs AG or GG)	0.005	7.51	1.84–30.72	-	-	-	Unadjusted
2013	Wang	10.1371/journal.pone.0065657	SEPS1	rs28665122	G-105A	15	101817727	Infant	699	East Asian	sPTB (<28wks)	A	G	0.0615165	0.937053	Risk	Y	Maternal age at delivery & neonatal sex	Genotype (AA+GAvsGG - dominant model)	0.002	4.46	1.86-10.73	-	-	-	Unadjusted
2015	Wang	10.1007/s00438-014-0921-6	MCP-1	rs2430561	G2518A	12	68552522	Infant	687	East Asian	sPTB (<28wks)	A	G	0.411208	0.588792	Risk	Y	Maternal age, neonatal sex	Genotype (recessive model)	0.014	2.74	1.10-6.72	-	-	-	Unadjusted
2009	Heinzmann	10.1159/000210091	IL13	rs1800925	-	5	131992809	Infant	391	European	sPTB (<32wks)	C	T	0.78876	0.21124	Risk	N	-	Allelic	0.031	-	-	-	-	-	Unadjusted
2012	Alleman	10.1038/pr.2012.112	Mitochondrial	-	13106	-	-	Maternal	1240	European	sPTB (<32wks)	-	-	-	-	Risk	N	-	Allelic	0.003	4.67	-	-	-	-	Unadjusted
2012	Alleman	10.1038/pr.2012.112	Mitochondrial	-	8870	-	-	Maternal	1240	European	sPTB (<32wks)	-	-	-	-	?	N	-	Allelic	0.005	-	-	-	-	-	Unadjusted
2012	Alleman	10.1038/pr.2012.112	Mitochondrial	-	2485	-	-	Maternal	1240	European	sPTB (<32wks)	-	-	-	-	?	N	-	Allelic	0.048	-	-	-	-	-	Unadjusted
2012	Alleman	10.1038/pr.2012.112	Mitochondrial	-	14583	-	-	Maternal	1078	European	sPTB (<32wks)	-	-	-	-	Risk	N	-	Allelic	0.02	3.15	-	-	-	-	Unadjusted
2012	Alleman	10.1038/pr.2012.112	Mitochondrial	-	4025	-	-	Maternal	1078	European	sPTB (<32wks)	-	-	-	-	Risk	N	-	Allelic	0.02	3.16	-	-	-	-	Unadjusted
2012	Alleman	10.1038/pr.2012.112	Mitochondrial	-	5005	-	-	Maternal	1078	European	sPTB (<32wks)	-	-	-	-	Risk	N	-	Allelic	0.02	3.15	-	-	-	-	Unadjusted
2012	Alleman	10.1038/pr.2012.112	Mitochondrial	-	5443	-	-	Maternal	1078	European	sPTB (<32wks)	-	-	-	-	Risk	N	-	Allelic	0.04	10.44	-	-	-	-	Unadjusted
2012	Alleman	10.1038/pr.2012.112	Mitochondrial	-	13966	-	-	Maternal	1078	European	sPTB (<32wks)	-	-	-	-	Risk	N	-	Allelic	0.041	10.37	-	-	-	-	Unadjusted
2015	Wang	10.1007/s00438-014-0921-6	MCP-1	rs2430561	G2518A	12	68552522	Infant	758	East Asian	sPTB (<32wks)	A	G	0.420844	0.579156	Risk	Y	Maternal age, neonatal sex	Genotype (recessive model)	0.005	2.07	1.27-3.36	-	-	-	Unadjusted
2016	Frey	10.1016/j.ajog.2016.03.008	FLT1	rs12428494	-	13	28956567	Maternal	-	American	sPTB (<34 wks)	A	-	-	-	Risk	N	-	Allelic	0.00037	3.81	-	-	-	-	Unadjusted
2016	Frey	10.1016/j.ajog.2016.03.008	MMP1	rs7945189	-	11	102660564	Maternal	-	American	sPTB (<34 wks)	-	-	-	-	Risk	Y	Previous PTB	Genotype (recessive)	0.000141	20.05	-	-	-	-	Unadjusted
2016	Frey	10.1016/j.ajog.2016.03.008	MMP2	rs11639960	-	16	55533270	Maternal	-	American	sPTB (<34 wks)	-	-	-	-	Risk	Y	Previous PTB	Genotype (recessive)	7.62e-05	12.37	-	-	-	-	Unadjusted
2016	Frey	10.1016/j.ajog.2016.03.008	LIFR-AS1	rs6451398	-	5	38598699	Maternal	-	American	sPTB (<34 wks)	-	-	-	-	Risk	Y	Previous PTB	Genotype (recessive)	0.000403	6.93	-	-	-	-	Unadjusted
2002	Genc	10.1067/mob.2002.122407	IL1β	rs1143634	3953	2	113590390	Infant	41	African	sPTB (<34wks)	"Allele 1"	"Allele 2"	0.707732	0.292268	Risk	N	-	Genotype (Homozygous allele 1)	0.033	-	-	-	-	-	Unadjusted
2006	Speer	10.1016/j.humimm.2006.08.291	IFN-y	rs2430561	+874T	12	68552522	Infant	157	Mixed/unclassified	sPTB (<35wks)	T	A	0.423567	0.576433	Risk	Y	Maternal Genotypetype	Genotype (TT)	0.009	2.3	1.2-4.4	-	-	-	Unadjusted
2006	Speer	10.1016/j.humimm.2006.08.291	IFN-y	rs2430561	+874T	12	68552522	Maternal	159	Mixed/unclassified	sPTB (<35wks)	T	A	0.418239	0.581761	Protective	Y	Fetal Genotypetype	Genotype (TT)	0.043	0.5	0.3-0.98	-	-	-	Unadjusted
2007	Grisaru-Granovsky	10.1002/ajmg.a.31985	PAR1	-	C[-1426]T	-	-	Maternal	8	Mixed/unclassified	sPTB (<35wks)	C	T	"Major allele"	"Minor allele"	?	N	-	Genotype (CT)	0.016	5.3	1.2-23.8	-	-	-	Unadjusted
2017	Shim	10.1038/s41598-017-06401-x	SHP2	rs58805176	g.-273G > A	12	112856643	Infant	130	East Asian	sPTB (<35wks)	A	G	0.250062	0.749938	Risk	N	-	Genotype (AA+AGvsGG - dominant model)	0.025	-	-	-	-	-	Unadjusted
2004	Valdez	10.1016/j.bcmd.2004.04.011	MTHFR	rs1801133	C677T	1	11856378	Maternal	248	American	sPTB (<36wks)	T	C	0.501613	0.498387	Risk	N	-	Allelic	0.009	-	-	-	-	-	Unadjusted
2006	Menon (b)	10.1016/j.ajog.2006.03.059	TNFR1	rs3764874	7294	12	6458274	Maternal	422	European	sPTB (<36wks)	G	C	0.199147	0.800853	Risk	N	-	Genotype	0.03	-	-	-	-	-	Unadjusted
2006	Menon (b)	10.1016/j.ajog.2006.03.059	TNFR2	rs653667	24660	1	12251808	Maternal	422	European	sPTB (<36wks)	G	T	0.334787	0.665213	Risk	N	-	Genotype	0.04	-	-	-	-	-	Unadjusted
2008	Fortunato	10.1016/j.ajog.2008.02.003	TNFR1	rs3764874	-	12	6458274	Maternal	360	European	sPTB (<36wks)	G	-	0.222806	-	Risk	N	-	Genotype	0.002	-	-	-	-	-	Unadjusted
2008	Fortunato	10.1016/j.ajog.2008.02.003	TNFR2	rs653667	-	1	12251808	Maternal	360	European	sPTB (<36wks)	C	-	0.342144	-	Risk	N	-	Genotype	0.037	-	-	-	-	-	Unadjusted
2008	Fortunato	10.1016/j.ajog.2008.02.003	TNFR2	rs976881	-	1	12233754	Maternal	360	European	sPTB (<36wks)	A	-	0.350589	-	Risk	N	-	Genotype	0.019	-	-	-	-	-	Unadjusted
2008	Fortunato	10.1016/j.ajog.2008.02.003	IL6R	rs4845622	-	1	154411419	Maternal	267	American	sPTB (<36wks)	C	-	0.140363	-	Risk	N	-	Genotype	0.016	-	-	-	-	-	Unadjusted
2008	Fortunato	10.1016/j.ajog.2008.02.003	IL6R	rs4845623	-	1	154415777	Maternal	267	American	sPTB (<36wks)	A	-	0.408404	-	Protective	N	-	Genotype	0.022	-	-	-	-	-	Unadjusted
2008	Fortunato	10.1016/j.ajog.2008.02.003	IL6R	rs6687726	-	1	154400320	Maternal	267	American	sPTB (<36wks)	A	-	0.408464	-	Risk	N	-	Allelic	0.031	-	-	-	-	-	Unadjusted
2008	Fortunato	10.1016/j.ajog.2008.02.003	TNFR2	rs653667	-	1	12251808	Maternal	267	American	sPTB (<36wks)	C	-	0.226861	-	Protective	N	-	Genotype	0.026	-	-	-	-	-	Unadjusted
2008	Fortunato	10.1016/j.ajog.2008.02.003	IL6	rs1880243	-	7	22759655	Infant	267	American	sPTB (<36wks)	A	-	0.180674	-	Protective	N	-	Genotype	0.039	-	-	-	-	-	Unadjusted
2008	Fortunato	10.1016/j.ajog.2008.02.003	TNFa	rs1800629	-	6	31543031	Infant	267	American	sPTB (<36wks)	A	-	0.14091	-	Risk	N	-	Genotype	0.021	-	-	-	-	-	Unadjusted
2008	Fortunato	10.1016/j.ajog.2008.02.003	TNFR1	rs740841	-	12	6433289	Infant	267	American	sPTB (<36wks)	C	-	0.425086	-	Risk	N	-	Genotype	0.01	-	-	-	-	-	Unadjusted
2011	Haataja	10.1371/journal.pgen.1001293	IGF1R	rs7165181	-	15	99423023	Infant	531	European	sPTB (<36wks)	G	-	0.29274	0.70726	Risk	N	-	Allelic	0.041	-	-	-	-	-	Adjusted
2011	Haataja	10.1371/journal.pgen.1001293	IGF1R	rs4966038	-	15	99446632	Infant	531	European	sPTB (<36wks)	C	-	0.383885	0.616115	Risk	N	-	Allelic	0.037	-	-	-	-	-	Adjusted
2011	Plunkett	10.1371/journal.pgen.1001365	FSHR	rs11686474	-	2	49287983	Maternal	250	American	sPTB (<36wks)	-	-	-	-	Risk	N	-	Allelic	0.004	-	-	-	-	-	Adjusted
2011	Plunkett	10.1371/journal.pgen.1001365	FSHR	rs11680730	-	2	49288060	Maternal	250	American	sPTB (<36wks)	-	-	-	-	Risk	N	-	Allelic	0.004	-	-	-	-	-	Adjusted
2011	Plunkett	10.1371/journal.pgen.1001365	FSHR	rs12473870	-	2	49292341	Maternal	250	American	sPTB (<36wks)	-	-	-	-	Risk	N	-	Allelic	0.01	-	-	-	-	-	Unadjusted
2011	Plunkett	10.1371/journal.pgen.1001365	FSHR	rs12473815	-	2	49292362	Maternal	250	American	sPTB (<36wks)	-	-	-	-	Risk	N	-	Allelic	0.003	-	-	-	-	-	Adjusted
2011	Plunkett	10.1371/journal.pgen.1001365	FSHR	rs6741370	-	2	49265832	Maternal	328	European	sPTB (<36wks)	-	-	-	-	Risk	N	-	Allelic	8.1e-05	-	-	-	-	-	Unadjusted
2011	Plunkett	10.1371/journal.pgen.1001365	FSHR	SNP_A- 8453479	-	2	48937400	Maternal	328	European	sPTB (<36wks)	-	-	-	-	Protective	N	-	Allelic	0.0052	0.47	0.27-0.81	-	-	-	Unadjusted
2011	Plunkett	10.1371/journal.pgen.1001365	FSHR	SNP_A-2214277	-	2	48945764	Maternal	328	European	sPTB (<36wks)	-	-	-	-	Protective	N	-	Allelic	0.0087	0.59	0.40-0.88	-	-	-	Unadjusted
2011	Plunkett	10.1371/journal.pgen.1001365	FSHR	SNP_A- 8574083	-	2	48946762	Maternal	328	European	sPTB (<36wks)	-	-	-	-	Protective	N	-	Allelic	0.0021	0.54	0.36-0.80	-	-	-	Unadjusted
2011	Plunkett	10.1371/journal.pgen.1001365	FSHR	SNP_A- 1963108	-	2	48947479	Maternal	328	European	sPTB (<36wks)	-	-	-	-	Protective	N	-	Allelic	0.0074	0.36	0.16-0.78	-	-	-	Unadjusted
2011	Plunkett	10.1371/journal.pgen.1001365	FSHR	SNP_A- 8393579	-	2	48949643	Maternal	328	European	sPTB (<36wks)	-	-	-	-	Risk	N	-	Allelic	0.0034	1.6	1.17-2.20	-	-	-	Unadjusted
2011	Plunkett	10.1371/journal.pgen.1001365	FSHR	SNP_A- 1925725	-	2	48951679	Maternal	328	European	sPTB (<36wks)	-	-	-	-	Protective	N	-	Allelic	0.002	0.43	0.25-0.75	-	-	-	Unadjusted
2011	Plunkett	10.1371/journal.pgen.1001365	FSHR	SNP_A- 2259062	-	2	48954639	Maternal	328	European	sPTB (<36wks)	-	-	-	-	Risk	N	-	Allelic	0.0045	1.58	1.15-2.17	-	-	-	Unadjusted
2011	Plunkett	10.1371/journal.pgen.1001365	FSHR	SNP_A- 8693449	-	2	48967735	Maternal	328	European	sPTB (<36wks)	-	-	-	-	Protective	N	-	Allelic	0.000678	0.56	0.40-0.78	-	-	-	Unadjusted
2011	Plunkett	10.1371/journal.pgen.1001365	FSHR	SNP_A- 4232093	-	2	49098912	Maternal	328	European	sPTB (<36wks)	-	-	-	-	Risk	N	-	Allelic	0.000394	2.36	1.45-3.84	-	-	-	Unadjusted
2011	Plunkett	10.1371/journal.pgen.1001365	FSHR	SNP_A- 8574095	-	2	49119336	Maternal	328	European	sPTB (<36wks)	-	-	-	-	Risk	N	-	Allelic	8.08e-05	2.35	1.53-3.63	-	-	-	Unadjusted
2011	Plunkett	10.1371/journal.pgen.1001365	FSHR	SNP_A- 1795584	-	2	49124921	Maternal	328	European	sPTB (<36wks)	-	-	-	-	Protective	N	-	Allelic	0.006	0.64	0.47-0.88	-	-	-	Unadjusted
2011	Plunkett	10.1371/journal.pgen.1001365	FSHR	SNP_A- 1963125	-	2	49131327	Maternal	328	European	sPTB (<36wks)	-	-	-	-	Protective	N	-	Allelic	0.000598	0.58	0.43-0.79	-	-	-	Unadjusted
2011	Plunkett	10.1371/journal.pgen.1001365	FSHR	SNP_A- 2119506	-	2	49141487	Maternal	328	European	sPTB (<36wks)	-	-	-	-	Risk	N	-	Allelic	0.000272	1.82	1.32-2.52	-	-	-	Unadjusted
2011	Plunkett	10.1371/journal.pgen.1001365	FSHR	SNP_A-2187829	-	2	49141564	Maternal	328	European	sPTB (<36wks)	-	-	-	-	Risk	N	-	Allelic	0.000392	1.8	1.30-2.49	-	-	-	Unadjusted
2011	Plunkett	10.1371/journal.pgen.1001365	FSHR	SNP_A-8694413	-	2	49145845	Maternal	328	European	sPTB (<36wks)	-	-	-	-	Risk	N	-	Allelic	0.000338	1.82	1.31-2.52	-	-	-	Unadjusted
2011	Plunkett	10.1371/journal.pgen.1001365	FSHR	SNP_A-1872585	-	2	49145866	Maternal	328	European	sPTB (<36wks)	-	-	-	-	Risk	N	-	Allelic	0.000681	1.76	1.27-2.45	-	-	-	Unadjusted
2011	Plunkett	10.1371/journal.pgen.1001365	FSHR	SNP_A-4275652	-	2	49184334	Maternal	328	European	sPTB (<36wks)	-	-	-	-	Risk	N	-	Allelic	0.0011	1.97	1.31-2.97	-	-	-	Unadjusted
2011	Plunkett	10.1371/journal.pgen.1001365	FSHR	SNP_A-1963128	-	2	49184353	Maternal	328	European	sPTB (<36wks)	-	-	-	-	Risk	N	-	Allelic	0.000594	1.75	1.27-2.41	-	-	-	Unadjusted
2011	Plunkett	10.1371/journal.pgen.1001365	FSHR	SNP_A-4261924	-	2	49184796	Maternal	328	European	sPTB (<36wks)	-	-	-	-	Risk	N	-	Allelic	0.0011	1.97	1.31-2.98	-	-	-	Unadjusted
2011	Plunkett	10.1371/journal.pgen.1001365	FSHR	SNP_A-8574097	-	2	49194560	Maternal	328	European	sPTB (<36wks)	-	-	-	-	Risk	N	-	Allelic	0.0062	1.82	1.18-2.82	-	-	-	Unadjusted
2011	Plunkett	10.1371/journal.pgen.1001365	FSHR	SNP_A-2171016	-	2	49210919	Maternal	328	European	sPTB (<36wks)	-	-	-	-	Risk	N	-	Allelic	0.0062	1.82	1.18-2.82	-	-	-	Unadjusted
2011	Plunkett	10.1371/journal.pgen.1001365	FSHR	SNP_A-2081721	-	2	49219551	Maternal	328	European	sPTB (<36wks)	-	-	-	-	Risk	N	-	Allelic	0.0089	1.77	1.15-2.73	-	-	-	Unadjusted
2011	Plunkett	10.1371/journal.pgen.1001365	FSHR	SNP_A- 2248307	-	2	49227555	Maternal	328	European	sPTB (<36wks)	-	-	-	-	Risk	N	-	Allelic	0.0054	1.86	1.20-2.90	-	-	-	Unadjusted
2011	Plunkett	10.1371/journal.pgen.1001365	VRK2	SNP_A-8574895	-	2	57597195	Maternal	328	European	sPTB (<36wks)	-	-	-	-	Risk	N	-	Allelic	0.0046	1.91	1.21-3.00	-	-	-	Unadjusted
2011	Plunkett	10.1371/journal.pgen.1001365	CENTG2	SNP_A- 8399741	-	2	236112093	Maternal	328	European	sPTB (<36wks)	-	-	-	-	Risk	N	-	Allelic	0.0028	1.73	1.21-2.48	-	-	-	Unadjusted
2011	Plunkett	10.1371/journal.pgen.1001365	CENTG2	SNP_A-2183124	-	2	236137704	Maternal	328	European	sPTB (<36wks)	-	-	-	-	Risk	N	-	Allelic	0.0019	1.64	1.20-2.24	-	-	-	Unadjusted
2011	Plunkett	10.1371/journal.pgen.1001365	CENTG2	SNP_A-8437696	-	2	236156777	Maternal	328	European	sPTB (<36wks)	-	-	-	-	Risk	N	-	Allelic	0.0013	1.67	1.22-2.29	-	-	-	Unadjusted
2011	Plunkett	10.1371/journal.pgen.1001365	FHIT	SNP_A-8560303	-	3	59763565	Maternal	328	European	sPTB (<36wks)	-	-	-	-	Protective	N	-	Allelic	0.0085	0.56	0.37-0.87	-	-	-	Unadjusted
2011	Plunkett	10.1371/journal.pgen.1001365	FHIT	SNP_A-8624292	-	3	59878852	Maternal	328	European	sPTB (<36wks)	-	-	-	-	Risk	N	-	Allelic	0.0082	2.76	1.26-6.04	-	-	-	Unadjusted
2011	Plunkett	10.1371/journal.pgen.1001365	FHIT	SNP_A-8444000	-	3	59879851	Maternal	328	European	sPTB (<36wks)	-	-	-	-	Protective	N	-	Allelic	0.0076	0.65	0.48-0.89	-	-	-	Unadjusted
2011	Plunkett	10.1371/journal.pgen.1001365	FHIT	SNP_A-4242521	-	3	59893263	Maternal	328	European	sPTB (<36wks)	-	-	-	-	Protective	N	-	Allelic	0.0064	0.65	0.48-0.89	-	-	-	Unadjusted
2011	Plunkett	10.1371/journal.pgen.1001365	FHIT	SNP_A-8383162	-	3	59896687	Maternal	328	European	sPTB (<36wks)	-	-	-	-	Protective	N	-	Allelic	0.0039	0.63	0.47-0.86	-	-	-	Unadjusted
2011	Plunkett	10.1371/journal.pgen.1001365	FHIT	SNP_A-8558654	-	3	59897057	Maternal	328	European	sPTB (<36wks)	-	-	-	-	Protective	N	-	Allelic	0.005	0.64	0.47-0.88	-	-	-	Unadjusted
2011	Plunkett	10.1371/journal.pgen.1001365	FHIT	SNP_A-1910513	-	3	59966929	Maternal	328	European	sPTB (<36wks)	-	-	-	-	Protective	N	-	Allelic	0.0051	0.49	0.29-0.81	-	-	-	Unadjusted
2011	Plunkett	10.1371/journal.pgen.1001365	FHIT	SNP_A-8498171	-	3	60120766	Maternal	328	European	sPTB (<36wks)	-	-	-	-	Risk	N	-	Allelic	0.0073	1.53	1.12-2.08	-	-	-	Unadjusted
2011	Plunkett	10.1371/journal.pgen.1001365	FHIT	SNP_A-8689355	-	3	60136687	Maternal	328	European	sPTB (<36wks)	-	-	-	-	Risk	N	-	Allelic	0.0076	1.52	1.12-2.07	-	-	-	Unadjusted
2011	Plunkett	10.1371/journal.pgen.1001365	FHIT	SNP_A-2298264	-	3	60473008	Maternal	328	European	sPTB (<36wks)	-	-	-	-	Risk	N	-	Allelic	0.0053	1.74	1.18-2.58	-	-	-	Unadjusted
2011	Plunkett	10.1371/journal.pgen.1001365	FHIT	SNP_A-2095659	-	3	60475589	Maternal	328	European	sPTB (<36wks)	-	-	-	-	Risk	N	-	Allelic	0.0097	1.65	1.13-2.41	-	-	-	Unadjusted
2011	Plunkett	10.1371/journal.pgen.1001365	FHIT	SNP_A-4203581	-	3	60478478	Maternal	328	European	sPTB (<36wks)	-	-	-	-	Protective	N	-	Allelic	0.0014	0.42	0.24-0.72	-	-	-	Unadjusted
2011	Plunkett	10.1371/journal.pgen.1001365	FHIT	SNP_A-8694222	-	3	60478506	Maternal	328	European	sPTB (<36wks)	-	-	-	-	Protective	N	-	Allelic	0.0021	0.45	0.27-0.76	-	-	-	Unadjusted
2011	Plunkett	10.1371/journal.pgen.1001365	CPNE4	SNP_A-4251667	-	3	133390589	Maternal	328	European	sPTB (<36wks)	-	-	-	-	Risk	N	-	Allelic	0.0058	1.55	1.13-2.11	-	-	-	Unadjusted
2011	Plunkett	10.1371/journal.pgen.1001365	CPNE4	SNP_A-1795008	-	3	133390995	Maternal	328	European	sPTB (<36wks)	-	-	-	-	Risk	N	-	Allelic	0.003	1.59	1.17-2.17	-	-	-	Unadjusted
2011	Plunkett	10.1371/journal.pgen.1001365	CPNE4	SNP_A-2247251	-	3	133398962	Maternal	328	European	sPTB (<36wks)	-	-	-	-	Protective	N	-	Allelic	0.0079	0.62	0.44-0.89	-	-	-	Unadjusted
2011	Plunkett	10.1371/journal.pgen.1001365	CPNE4	SNP_A-2144689	-	3	133404646	Maternal	328	European	sPTB (<36wks)	-	-	-	-	Protective	N	-	Allelic	0.0079	0.62	0.44-0.89	-	-	-	Unadjusted
2011	Plunkett	10.1371/journal.pgen.1001365	CPNE4	SNP_A-1932424	-	3	133406698	Maternal	328	European	sPTB (<36wks)	-	-	-	-	Protective	N	-	Allelic	0.0073	0.62	0.44-0.88	-	-	-	Unadjusted
2011	Plunkett	10.1371/journal.pgen.1001365	CPNE4	SNP_A-1906715	-	3	133421585	Maternal	328	European	sPTB (<36wks)	-	-	-	-	Protective	N	-	Allelic	0.006	0.61	0.43-0.87	-	-	-	Unadjusted
2011	Plunkett	10.1371/journal.pgen.1001365	CPNE4	SNP_A-8412574	-	3	133450246	Maternal	328	European	sPTB (<36wks)	-	-	-	-	Risk	N	-	Allelic	0.0098	1.5	1.10-2.04	-	-	-	Unadjusted
2011	Plunkett	10.1371/journal.pgen.1001365	LDB2	SNP_A-8318381	-	4	16007023	Maternal	328	European	sPTB (<36wks)	-	-	-	-	Risk	N	-	Allelic	0.0093	1.59	1.12-2.25	-	-	-	Unadjusted
2011	Plunkett	10.1371/journal.pgen.1001365	LDB2	SNP_A-4281442	-	4	16020079	Maternal	328	European	sPTB (<36wks)	-	-	-	-	Risk	N	-	Allelic	0.0071	1.62	1.14-2.30	-	-	-	Unadjusted
2011	Plunkett	10.1371/journal.pgen.1001365	LDB2	SNP_A-8620026	-	4	16027754	Maternal	328	European	sPTB (<36wks)	-	-	-	-	Risk	N	-	Allelic	0.0025	1.63	1.19-2.23	-	-	-	Unadjusted
2011	Plunkett	10.1371/journal.pgen.1001365	LDB2	SNP_A-8502613	-	4	16086960	Maternal	328	European	sPTB (<36wks)	-	-	-	-	Risk	N	-	Allelic	0.0039	1.65	1.17-2.31	-	-	-	Unadjusted
2011	Plunkett	10.1371/journal.pgen.1001365	LDB2	SNP_A-8672025	-	4	16088861	Maternal	328	European	sPTB (<36wks)	-	-	-	-	Risk	N	-	Allelic	0.0048	1.61	1.15-2.24	-	-	-	Unadjusted
2011	Plunkett	10.1371/journal.pgen.1001365	LDB2	SNP_A-8478172	-	4	16104049	Maternal	328	European	sPTB (<36wks)	-	-	-	-	Risk	N	-	Allelic	0.0022	1.67	1.20-2.32	-	-	-	Unadjusted
2011	Plunkett	10.1371/journal.pgen.1001365	LDB2	SNP_A-1802900	-	4	16128817	Maternal	328	European	sPTB (<36wks)	-	-	-	-	Protective	N	-	Allelic	0.004	0.61	0.43-0.85	-	-	-	Unadjusted
2011	Plunkett	10.1371/journal.pgen.1001365	LDB2	SNP_A-8620032	-	4	16400295	Maternal	328	European	sPTB (<36wks)	-	-	-	-	Risk	N	-	Allelic	0.0048	2.27	1.27-4.08	-	-	-	Unadjusted
2011	Plunkett	10.1371/journal.pgen.1001365	LDB2	SNP_A-8582336	-	4	16460122	Maternal	328	European	sPTB (<36wks)	-	-	-	-	Protective	N	-	Allelic	0.009	0.65	0.48-0.90	-	-	-	Unadjusted
2011	Plunkett	10.1371/journal.pgen.1001365	RHOBTB3	SNP_A-1892692	-	5	95145598	Maternal	328	European	sPTB (<36wks)	-	-	-	-	Protective	N	-	Allelic	0.0071	0.56	0.37-0.86	-	-	-	Unadjusted
2011	Plunkett	10.1371/journal.pgen.1001365	RHOBTB3	SNP_A-2273250	-	5	95152785	Maternal	328	European	sPTB (<36wks)	-	-	-	-	Protective	N	-	Allelic	0.0071	0.56	0.37-0.86	-	-	-	Unadjusted
2011	Plunkett	10.1371/journal.pgen.1001365	CGA	SNP_A-1921353	-	6	87865333	Maternal	328	European	sPTB (<36wks)	-	-	-	-	Risk	N	-	Allelic	0.0029	1.74	1.21-2.51	-	-	-	Unadjusted
2011	Plunkett	10.1371/journal.pgen.1001365	PTPRD	SNP_A-1874035	-	9	8522140	Maternal	328	European	sPTB (<36wks)	-	-	-	-	Protective	N	-	Allelic	0.000519	0.42	0.25-0.69	-	-	-	Unadjusted
2011	Plunkett	10.1371/journal.pgen.1001365	PTPRD	SNP_A-1874540	-	9	8687215	Maternal	328	European	sPTB (<36wks)	-	-	-	-	Risk	N	-	Allelic	0.0053	1.79	1.18-2.70	-	-	-	Unadjusted
2011	Plunkett	10.1371/journal.pgen.1001365	PTPRD	SNP_A-1996956	-	9	81635796	Maternal	328	European	sPTB (<36wks)	-	-	-	-	Protective	N	-	Allelic	0.0087	0.59	0.40-0.88	-	-	-	Unadjusted
2011	Plunkett	10.1371/journal.pgen.1001365	PTPRD	SNP_A-4213521	-	9	81636214	Maternal	328	European	sPTB (<36wks)	-	-	-	-	Protective	N	-	Allelic	0.00037	0.56	0.41-0.77	-	-	-	Unadjusted
2011	Plunkett	10.1371/journal.pgen.1001365	PTPRD	SNP_A-4258746	-	9	99670770	Maternal	328	European	sPTB (<36wks)	-	-	-	-	Risk	N	-	Allelic	0.000983	1.68	1.23-2.29	-	-	-	Unadjusted
2011	Plunkett	10.1371/journal.pgen.1001365	PTPRD	SNP_A-1840834	-	9	99677160	Maternal	328	European	sPTB (<36wks)	-	-	-	-	Risk	N	-	Allelic	0.000983	1.68	1.23-2.29	-	-	-	Unadjusted
2011	Plunkett	10.1371/journal.pgen.1001365	LMO1	SNP_A-2067220	-	11	8285210	Maternal	328	European	sPTB (<36wks)	-	-	-	-	Risk	N	-	Allelic	0.0043	1.6	1.16-2.22	-	-	-	Unadjusted
2011	Plunkett	10.1371/journal.pgen.1001365	LMO1	SNP_A-2031381	-	11	8285769	Maternal	328	European	sPTB (<36wks)	-	-	-	-	Risk	N	-	Allelic	0.0033	1.63	1.18-2.26	-	-	-	Unadjusted
2011	Plunkett	10.1371/journal.pgen.1001365	LMO1	SNP_A-1850261	-	11	8286194	Maternal	328	European	sPTB (<36wks)	-	-	-	-	Risk	N	-	Allelic	0.0033	1.63	1.18-2.26	-	-	-	Unadjusted
2011	Plunkett	10.1371/journal.pgen.1001365	LMO1	SNP_A-8519096	-	11	8286416	Maternal	328	European	sPTB (<36wks)	-	-	-	-	Risk	N	-	Allelic	0.0045	1.6	1.16-2.22	-	-	-	Unadjusted
2011	Plunkett	10.1371/journal.pgen.1001365	DUSP16	SNP_A-1782188	-	12	12629753	Maternal	328	European	sPTB (<36wks)	-	-	-	-	Protective	N	-	Allelic	0.0014	0.59	0.43-0.82	-	-	-	Unadjusted
2011	Plunkett	10.1371/journal.pgen.1001365	NPAS3	SNP_A-4291855	-	14	32907061	Maternal	328	European	sPTB (<36wks)	-	-	-	-	Risk	N	-	Allelic	0.008	1.61	1.13-2.28	-	-	-	Unadjusted
2011	Plunkett	10.1371/journal.pgen.1001365	PAX9	SNP_A-4294654	-	14	36499281	Maternal	328	European	sPTB (<36wks)	-	-	-	-	Risk	N	-	Allelic	0.0075	1.91	1.18-3.07	-	-	-	Unadjusted
2011	Plunkett	10.1371/journal.pgen.1001365	PAX9	SNP_A-8513359	-	14	36507279	Maternal	328	European	sPTB (<36wks)	-	-	-	-	Protective	N	-	Allelic	0.002	0.43	0.25-0.75	-	-	-	Unadjusted
2011	Plunkett	10.1371/journal.pgen.1001365	PAX9	SNP_A-8382205	-	14	36515956	Maternal	328	European	sPTB (<36wks)	-	-	-	-	Risk	N	-	Allelic	0.0079	2.3	1.23-4.33	-	-	-	Unadjusted
2011	Plunkett	10.1371/journal.pgen.1001365	GABRG3	SNP_A-2263150	-	15	24900346	Maternal	328	European	sPTB (<36wks)	-	-	-	-	Protective	N	-	Allelic	0.0071	0.6	0.41-0.87	-	-	-	Unadjusted
2011	Plunkett	10.1371/journal.pgen.1001365	GABRG3	SNP_A-8488733	-	15	24905945	Maternal	328	European	sPTB (<36wks)	-	-	-	-	Risk	N	-	Allelic	0.0057	1.58	1.14-2.19	-	-	-	Unadjusted
2011	Plunkett	10.1371/journal.pgen.1001365	GABRG3	SNP_A-2192706	-	15	24955101	Maternal	328	European	sPTB (<36wks)	-	-	-	-	Risk	N	-	Allelic	0.002	1.68	1.21-2.34	-	-	-	Unadjusted
2011	Plunkett	10.1371/journal.pgen.1001365	GABRG3	SNP_A-8494398	-	15	24974470	Maternal	328	European	sPTB (<36wks)	-	-	-	-	Risk	N	-	Allelic	0.0035	1.59	1.16-2.16	-	-	-	Unadjusted
2011	Plunkett	10.1371/journal.pgen.1001365	GABRG3	SNP_A-8686463	-	15	25000416	Maternal	328	European	sPTB (<36wks)	-	-	-	-	Risk	N	-	Allelic	0.0064	1.59	1.14-2.22	-	-	-	Unadjusted
2011	Plunkett	10.1371/journal.pgen.1001365	GABRG3	SNP_A-2305114	-	15	25325462	Maternal	328	European	sPTB (<36wks)	-	-	-	-	Risk	N	-	Allelic	0.0099	2.02	1.17-3.46	-	-	-	Unadjusted
2011	Plunkett	10.1371/journal.pgen.1001365	GABRG3	SNP_A-8606414	-	15	25403913	Maternal	328	European	sPTB (<36wks)	-	-	-	-	Protective	N	-	Allelic	0.0017	0.6	0.43-0.82	-	-	-	Unadjusted
2011	Plunkett	10.1371/journal.pgen.1001365	WWOX	SNP_A-2193067	-	16	77109437	Maternal	328	European	sPTB (<36wks)	-	-	-	-	Protective	N	-	Allelic	0.0081	0.49	0.29-0.84	-	-	-	Unadjusted
2011	Plunkett	10.1371/journal.pgen.1001365	WWOX	SNP_A-8366136	-	16	77702883	Maternal	328	European	sPTB (<36wks)	-	-	-	-	Risk	N	-	Allelic	0.006	2.85	1.31-6.22	-	-	-	Unadjusted
2011	Plunkett	10.1371/journal.pgen.1001365	WWOX	SNP_A-8309208	-	16	77729566	Maternal	328	European	sPTB (<36wks)	-	-	-	-	Risk	N	-	Allelic	0.0038	1.7	1.18-2.43	-	-	-	Unadjusted
2011	Plunkett	10.1371/journal.pgen.1001365	WWOX	SNP_A-8653985	-	16	77748399	Maternal	328	European	sPTB (<36wks)	-	-	-	-	Risk	N	-	Allelic	0.0088	2.06	1.19-3.57	-	-	-	Unadjusted
2011	Plunkett	10.1371/journal.pgen.1001365	EMR1	SNP_A-4246524	-	19	6847380	Maternal	328	European	sPTB (<36wks)	-	-	-	-	Protective	N	-	Allelic	0.0017	0.31	0.14-0.67	-	-	-	Unadjusted
2011	Plunkett	10.1371/journal.pgen.1001365	ERG	SNP_A-2019253	-	21	38967270	Maternal	328	European	sPTB (<36wks)	-	-	-	-	Risk	N	-	Allelic	0.0026	1.88	1.24-2.85	-	-	-	Unadjusted
2011	Plunkett	10.1371/journal.pgen.1001365	ERG	SNP_A-2019255	-	21	38978129	Maternal	328	European	sPTB (<36wks)	-	-	-	-	Risk	N	-	Allelic	0.0027	1.87	1.24-2.83	-	-	-	Unadjusted
2011	Plunkett	10.1371/journal.pgen.1001365	RASD2	SNP_A-1876025	-	22	34235013	Maternal	328	European	sPTB (<36wks)	-	-	-	-	Risk	N	-	Allelic	0.003	1.62	1.18-2.24	-	-	-	Unadjusted
2011	Plunkett	10.1371/journal.pgen.1001365	RASD2	SNP_A-8549971	-	22	34243552	Maternal	328	European	sPTB (<36wks)	-	-	-	-	Risk	N	-	Allelic	0.0037	1.58	1.16-2.15	-	-	-	Unadjusted
2012	Alleman	10.1038/pr.2012.112	Mitochondrial	-	9541	-	-	Maternal	2295	European	sPTB (<36wks)	-	-	-	-	Protective	N	-	Allelic	0.018	0.19	-	-	-	-	Unadjusted
2012	Alleman	10.1038/pr.2012.112	Mitochondrial	-	8870	-	-	Maternal	2295	European	sPTB (<36wks)	-	-	-	-	?	N	-	Allelic	0.033	-	-	-	-	-	Unadjusted
2012	Alleman	10.1038/pr.2012.112	Mitochondrial	-	9378	-	-	Maternal	2295	European	sPTB (<36wks)	-	-	-	-	Protective	N	-	Allelic	0.035	0.21	-	-	-	-	Unadjusted
2012	Alleman	10.1038/pr.2012.112	Mitochondrial	-	10045	-	-	Maternal	2295	European	sPTB (<36wks)	-	-	-	-	?	N	-	Allelic	0.046	-	-	-	-	-	Unadjusted
2012	Alleman	10.1038/pr.2012.112	Mitochondrial	-	16145	-	-	Maternal	1964	European	sPTB (<36wks)	-	-	-	-	Risk	N	-	Allelic	0.014	2.1	-	-	-	-	Unadjusted
2012	Alleman	10.1038/pr.2012.112	Mitochondrial	-	479	-	-	Maternal	1964	European	sPTB (<36wks)	-	-	-	-	Protective	N	-	Allelic	0.031	0.52	-	-	-	-	Unadjusted
2012	Alleman	10.1038/pr.2012.112	Mitochondrial	-	2160	-	-	Maternal	1964	European	sPTB (<36wks)	-	-	-	-	Protective	N	-	Allelic	0.034	0.54	-	-	-	-	Unadjusted
2012	Alleman	10.1038/pr.2012.112	Mitochondrial	-	10689	-	-	Maternal	1964	European	sPTB (<36wks)	-	-	-	-	?	N	-	Allelic	0.045	-	-	-	-	-	Unadjusted
2013	Falah	10.1007/s00439-012-1223-x	HLA-DRA	rs9268645	-	6	32408527	Maternal	649	European	sPTB (<36wks)	G	-	"Minor allele"	"Major allele"	Risk	N	-	Allelic	0.003	1.75	1.22-2.50	-	-	-	Adjusted
2013	Falah	10.1007/s00439-012-1223-x	HLA-DRB1	rs6457620	-	6	32663999	Maternal	649	European	sPTB (<36wks)	C	G	"Minor allele"	"Major allele"	Risk	N	-	Allelic	0.049	1.43	1.01-2.04	-	-	-	Adjusted
2013	Falah	10.1007/s00439-012-1223-x	HLA-DQA1	rs9272346	-	6	32604372	Maternal	649	European	sPTB (<36wks)	G	A	"Minor allele"	"Major allele"	Protective	N	-	Allelic	0.022	0.65	0.46-0.94	-	-	-	Adjusted
2013	Falah	10.1007/s00439-012-1223-x	CCHCR1	rs9263739	-	6	31111356	Maternal	360	European	sPTB (<36wks)	T	C	"Minor allele"	"Major allele"	Risk	N	-	Allelic	0.044	1.58	1.01-2.46	-	-	-	Adjusted
2013	Falah	10.1007/s00439-012-1223-x	LPL	rs12678919	-	8	19844222	Maternal	649	European	sPTB (<36wks)	G	A	"Minor allele"	"Major allele"	Protective	N	-	Allelic	0.012	0.59	0.39-0.88	-	-	-	Adjusted
2013	Falah	10.1007/s00439-012-1223-x	CDKN2	rs4977574	-	9	22098574	Maternal	649	European	sPTB (<36wks)	G	-	"Minor allele"	"Major allele"	Protective	N	-	Allelic	0.013	0.75	0.60-0.94	-	-	-	Adjusted
2013	Falah	10.1007/s00439-012-1223-x	MHC	rs6457617	-	6	32663851	Maternal	649	European	sPTB (<36wks)	C	-	"Minor allele"	"Major allele"	Protective	N	-	Allelic	0.049	0.69	0.49-0.99	-	-	-	Adjusted
2013	Falah	10.1007/s00439-012-1223-x	IL23R	rs11465804	-	1	67702526	Maternal	649	European	sPTB (<36wks)	G	T	"Minor allele"	"Major allele"	Protective	N	-	Allelic	0.035	0.61	0.39-0.95	-	-	-	Adjusted
2015	Langmia (a)	10.1186/s12881-015-0202-1	PGR	rs660149	-	11	100934314	Maternal	480	Mixed/unclassified	sPTB (<36wks)	G	C	0.950417	0.0495833	Risk	Y	Previous PTB, previous miscarriage, infection & gestational diabete	Allelic	0.011	2.3	1.2-4.5	-	-	-	Unadjusted
2015	Langmia (c)	10.3109/14767058.2015.1125466	IL1R2	rs2072476	-	2	102636864	Maternal	664	South Asian	sPTB (<36wks)	A	G	0.713808	0.298442	Risk	Y	Previous PTB, previous miscarriage, bacterial infection & gestational diabetes	Allelic	0.017	3.7	1.3-11.3	-	-	-	Unadjusted
2015	Langmia (d)	10.1038/jp.2015.68	AKAP10	rs169412	-	17	19851875	Maternal	664	Mixed/unclassified	sPTB (<36wks)	A	C	0.205964	0.792048	Risk	Y	History of PTB, gestational diabetes, miscarriage	Genotype (ACvsAA)	0.043	3.14	1.04-9.54	-	-	-	Unadjusted
2015	Langmia (d)	10.1038/jp.2015.68	AKAP10	rs119672	-	17	19818601	Maternal	664	Mixed/unclassified	sPTB (<36wks)	C	T	0.205964	0.792048	Risk	Y	History of PTB, gestational diabetes, miscarriage	Genotype (CCvsTT)	0.015	2.95	1.23-7.06	-	-	-	Unadjusted
2004	Macones	10.1016/j.ajog.2004.01.001	TNFa	rs1800629	308A/G	6	31543031	Maternal	375	African	sPTB (<37wks)	A	G	0.156667	0.843333	Risk	N	-	Genotype (AA+AGvsGG)	-	2.7	1.7-4.5	-	-	-	Unadjusted
2005	Engel	10.1097/01.ede.0000164539.09250.31	LTA	rs746868	(IVS1-82)C	6	31540429	Maternal	162	European	sPTB (<37wks)	C	G	0.4	0.6	Risk	Y	Smoking	Genotype (CC+CGvsGG)	-	2.6	1.3-5.5	-	-	-	Unadjusted
2006	Engel	10.1016/j.ajog.2006.07.024	MTRR	rs1801394	MTRR(66)	5	7870973	Maternal	847	European	sPTB (<37wks)	A	G	0.449275	0.550725	Risk	N	-	Genotype (AA+GAvsGG - dominant model)	-	2	1.1-3.6	-	-	-	Unadjusted
2006	Engel	10.1016/j.ajog.2006.07.024	SHMT1	rs1979277	SMHT1(1420)	17	18232096	Maternal	847	European	sPTB (<37wks)	T	C	0.326087	0.673913	Risk	N	-	Genotype (TT+CTvsCC - dominant model)	-	1.9	1.1-3.1	-	-	-	Unadjusted
2006	Erichsen	10.1093/aje/kwj035	SLC23A2	rs6139591	-	20	4951359	Maternal	477	European	sPTB (<37wks)	T	C	0.41	0.59	Risk	Y	Smoking	Genotype (TT)	-	2.7	1.2-6.3	-	-	-	Unadjusted
2006	Erichsen	10.1093/aje/kwj035	SLC23A2	rs1776964	-	20	4880308	Maternal	477	European	sPTB (<37wks)	T	C	0.39	0.61	Protective	Y	Smoking	Genotype (TT)	-	0.3	0.1-0.8	-	-	-	Unadjusted
2006	Erichsen	10.1093/aje/kwj035	SLC23A2	rs2681118	-	20	4968002	Maternal	366	American	sPTB (<37wks)	C	A	0.2	0.8	Risk	Y	Smoking	Genotype (CC)	-	4	1.1-14.1	-	-	-	Unadjusted
2006	Erichsen	10.1093/aje/kwj035	SLC23A2	rs6139591	-	20	4951359	Maternal	366	American	sPTB (<37wks)	T	C	0.35	0.65	Protective	Y	Smoking	Genotype (TT)	-	0.2	0.0-0.8	-	-	-	Unadjusted
2007	Gibson	10.1097/01.AOG.0000252712.62241.1a	NOS2A	rs1137933	231 C/T	20	23030015	Infant	549	European	sPTB (<37wks)	T	C	0.19314	0.80686	?	N	-	Genotype	0.041	-	-	-	-	-	Unadjusted
2007	Gibson	10.1097/01.AOG.0000252712.62241.1a	THBD	rs1800576	G127A	17	26105932	Infant	549	European	sPTB (<37wks)	A	G	0.00645975	0.99538	Risk	N	-	Genotype	0.006	-	-	-	-	-	Unadjusted
2007	Gibson	10.1097/01.AOG.0000252712.62241.1a	ADRB2	rs1042714	Q27E	5	148206473	Infant	549	European	sPTB (<37wks)	G	C	0.413316	0.586684	?	N	-	Genotype	0.004	-	-	-	-	-	Unadjusted
2008	Hollegaard	10.1080/00016340802468340	TNFα	rs1799724	857 C/T	6	31542482	Maternal	117	European	sPTB (<37wks)	T	C	"Minor allele"	"Major allele"	Risk	N	-	Genotype (TT+CTvsCC - dominant model)	0.035	3.09	1.04-10.33	-	-	-	Adjusted
2008	Hollegaard	10.1080/00016340802468340	IL1β	rs1143627	31T/C	2	113594387	Maternal	117	European	sPTB (<37wks)	C	T	"Minor allele"	"Major allele"	Risk	N	-	Genotype (CCvsCT+TT - recessive model)	0.01	6.36	1.3-60.5	-	-	-	Adjusted
2008	Sata	10.1093/molehr/gan078	IL1α	rs1800587	- 889C>T	2	113542960	Maternal	414	East Asian	sPTB (<37wks)	T	C	0.09	0.91	Risk	Y	Maternal age at birth, parity, smoking status, alcohol use during pregnancy & infant gender	Genotype (TT+CTvsCC - dominant model)	<0.05	2.2	1.0-4.8	-	-	-	Adjusted
2009	Kwon	10.1016/j.ijgo.2008.08.020	ICAM1	rs5498	K(A)469E(G)	19	10395683	Maternal	208	East Asian	sPTB (<37wks)	G	A	0.353615	0.646385	Risk	Y	Maternal age	Genotype (GG)	0.01	3.69	1.36-10.0	-	-	-	Unadjusted
2009	Gebhardt	10.1016/j.jri.2009.07.004	TNFa	rs1800629	308A/G	6	31543031	Maternal	264	African	sPTB (<37wks)	A	G	0.111742	0.888258	Risk	N	-	Allelic	0.047	-	-	2.09	1.01-4.31	-	Unadjusted
2010	Manuck	10.1097/AOG.0b013e3181d53b83	PGR	rs471767	-	11	100905297	Maternal	154	European	sPTB (<37wks)	G	A	0.223264	0.709239	Risk	Y	Carriage of Gt haplotype, Hx of previous PTB, maternal age	Allelic	0.035	1.85	1.04-3.26	-	-	-	Unadjusted
2010	Plunkett	10.1186/1755-8794-3-62	PLA2G4C	rs11564620	-	19	48571072	Maternal	304	European	sPTB (<37wks)	G	-	0.103849	0.896151	Risk	N	-	Allelic	0.00698	2.1	1.2-3.6	-	-	-	Adjusted
2010	Plunkett	10.1186/1755-8794-3-62	PLA2G4C	rs1366442	-	19	48569709	Maternal	304	European	sPTB (<37wks)	G	-	0.410329	0.589671	Protective	N	-	Genotype	0.02	-	-	-	-	-	Adjusted
2010	Plunkett	10.1186/1755-8794-3-62	PLA2G4C	rs8110925	-	19	48563432	Maternal	365	American	sPTB (<37wks)	G	-	0.104	0.896	Risk	N	-	Allelic	0.000792	2.4	1.4-4.1	-	-	-	Adjusted
2010	Plunkett	10.1186/1755-8794-3-62	PLA2G4C	rs2307276	-	19	48565207	Maternal	365	American	sPTB (<37wks)	A	-	0.0508	0.9492	Risk	N	-	Allelic	0.00545	3.2	1.6-6.5	-	-	-	Adjusted
2010	Plunkett	10.1186/1755-8794-3-62	PLA2G4C	rs1366442	-	19	48569709	Maternal	365	American	sPTB (<37wks)	A	-	0.386	0.614	Risk	N	-	Allelic	0.01	1.7	1.2-2.4	-	-	-	Adjusted
2010	Gomez	10.1016/j.ajog.2010.01.042	PRKCA	rs199053	-	6	23491021	Maternal	712	African	sPTB (<37wks)	"A"	"B"	0.942416	0.0575843	?	N	-	Genotype (AAvs ABvsBB)	0.003	-	-	-	-	-	Unadjusted
2010	Gomez	10.1016/j.ajog.2010.01.042	IL6	rs1800795	-	7	22766645	Maternal	696	African	sPTB (<37wks)	"A"	"B"	0.907328	0.0926724	Protective	N	-	Genotype (AAvs ABvsBB)	0.001	-	-	-	-	-	Unadjusted
2010	Gomez	10.1016/j.ajog.2010.01.042	PRKCA	rs10491202	-	17	64676229	Maternal	743	African	sPTB (<37wks)	"Minor allele"	-	-	-	Risk	N	-	Genotype	-	1.6	1.2-2.2	-	-	-	Unadjusted
2010	Gomez	10.1016/j.ajog.2010.01.042	PRKCA	rs17762314	-	17	64675899	Maternal	743	African	sPTB (<37wks)	"Minor allele"	-	-	-	Risk	N	-	Genotype	-	1.6	1.1-2.3	-	-	-	Unadjusted
2010	Gomez	10.1016/j.ajog.2010.01.042	PRKCA	rs1990503	-	17	64706781	Maternal	743	African	sPTB (<37wks)	"Minor allele"	-	-	-	Risk	N	-	Genotype	-	2	1.3-3.2	-	-	-	Unadjusted
2010	Gomez	10.1016/j.ajog.2010.01.042	IL6	rs1800795	-	7	22766645	Maternal	743	African	sPTB (<37wks)	"Minor allele"	-	-	-	Risk	N	-	Genotype	-	1.6	1.1-2.5	-	-	-	Unadjusted
2010	Ryckman	10.1371/journal.pone.0009040	ADH1B	rs17033	-	4	100228945	Maternal	434	European	sPTB (<37wks)	-	-	-	-	?	N	-	Genotype	0.02	-	-	-	-	-	Unadjusted
2010	Ryckman	10.1371/journal.pone.0009040	ADRB2	rs1432622	-	5	148203762	Maternal	434	European	sPTB (<37wks)	-	-	-	-	?	N	-	Allelic	0.05	-	-	-	-	-	Unadjusted
2010	Ryckman	10.1371/journal.pone.0009040	ADRB2	rs12654778	-	5	148205741	Maternal	434	European	sPTB (<37wks)	-	-	-	-	?	N	-	Allelic	0.03	-	-	-	-	-	Unadjusted
2010	Ryckman	10.1371/journal.pone.0009040	CARD15	rs8056611	-	16	50767647	Maternal	434	European	sPTB (<37wks)	-	-	-	-	?	N	-	Genotype	0.04	-	-	-	-	-	Unadjusted
2010	Ryckman	10.1371/journal.pone.0009040	CBS	rs6586282	-	21	44478497	Maternal	434	European	sPTB (<37wks)	-	-	-	-	?	N	-	Genotype	0.0047	-	-	-	-	-	Unadjusted
2010	Ryckman	10.1371/journal.pone.0009040	CBS	rs11203172	-	21	44480115	Maternal	434	European	sPTB (<37wks)	-	-	-	-	?	N	-	Genotype	0.05	-	-	-	-	-	Unadjusted
2010	Ryckman	10.1371/journal.pone.0009040	COL1A1	rs1061237	-	17	48262775	Maternal	434	European	sPTB (<37wks)	-	-	-	-	?	N	-	Genotype	0.04	-	-	-	-	-	Unadjusted
2010	Ryckman	10.1371/journal.pone.0009040	COL1A2	rs2521205	-	7	94046541	Maternal	434	European	sPTB (<37wks)	C	-	0.470553	-	Protective	N	-	Allelic	0.02	-	-	-	-	-	Unadjusted
2010	Ryckman	10.1371/journal.pone.0009040	COL1A2	rs2472	-	7	94051450	Maternal	434	European	sPTB (<37wks)	G	-	0.0502765	-	Protective	N	-	Genotype (AGvsAA)	0.002	0.32	0.16-0.66	-	-	-	Unadjusted
2010	Ryckman	10.1371/journal.pone.0009040	COL1A2	rs7804898	-	7	94056099	Maternal	434	European	sPTB (<37wks)	G	-	0.154793	-	Risk	N	-	Genotype	0.02	-	-	-	-	-	Unadjusted
2010	Ryckman	10.1371/journal.pone.0009040	COL3A1	rs2271682	-	2	189866199	Maternal	434	European	sPTB (<37wks)	-	-	-	-	?	N	-	Allelic	0.04	-	-	-	-	-	Unadjusted
2010	Ryckman	10.1371/journal.pone.0009040	COL5A1	rs12005720	-	9	137678020	Maternal	434	European	sPTB (<37wks)	-	-	-	-	?	N	-	Genotype	0.04	-	-	-	-	-	Unadjusted
2010	Ryckman	10.1371/journal.pone.0009040	COL5A1	rs4842167	-	9	137687314	Maternal	434	European	sPTB (<37wks)	-	-	-	-	?	N	-	Allelic	0.01	-	-	-	-	-	Unadjusted
2010	Ryckman	10.1371/journal.pone.0009040	COL5A1	rs3811161	-	9	137688577	Maternal	434	European	sPTB (<37wks)	-	-	-	-	?	N	-	Allelic	0.01	-	-	-	-	-	Unadjusted
2010	Ryckman	10.1371/journal.pone.0009040	COL5A1	rs10745387	-	9	137704058	Maternal	434	European	sPTB (<37wks)	-	-	-	-	?	N	-	Allelic	0.03	-	-	-	-	-	Unadjusted
2010	Ryckman	10.1371/journal.pone.0009040	COL5A1	rs13946	-	9	137734232	Maternal	434	European	sPTB (<37wks)	-	-	-	-	?	N	-	Allelic	0.04	-	-	-	-	-	Unadjusted
2010	Ryckman	10.1371/journal.pone.0009040	CRHR2	rs4722999	-	7	30693775	Maternal	434	European	sPTB (<37wks)	-	-	-	-	?	N	-	Allelic	0.005	-	-	-	-	-	Unadjusted
2010	Ryckman	10.1371/journal.pone.0009040	CRHR2	rs12701020	-	7	30694961	Maternal	434	European	sPTB (<37wks)	-	-	-	-	?	N	-	Genotype	0.02	-	-	-	-	-	Unadjusted
2010	Ryckman	10.1371/journal.pone.0009040	CRHR2	rs929377	-	7	30704159	Maternal	434	European	sPTB (<37wks)	-	-	-	-	?	N	-	Allelic	0.01	-	-	-	-	-	Unadjusted
2010	Ryckman	10.1371/journal.pone.0009040	CRHR2	rs2190242	-	7	30709475	Maternal	434	European	sPTB (<37wks)	-	-	-	-	?	N	-	Allelic	0.03	-	-	-	-	-	Unadjusted
2010	Ryckman	10.1371/journal.pone.0009040	CRHR2	rs2284219	-	7	30714436	Maternal	434	European	sPTB (<37wks)	-	-	-	-	?	N	-	Allelic	0.01	-	-	-	-	-	Unadjusted
2010	Ryckman	10.1371/journal.pone.0009040	CYP19A1	rs727479	-	15	51534547	Maternal	434	European	sPTB (<37wks)	-	-	-	-	?	N	-	Genotype	0.05	-	-	-	-	-	Unadjusted
2010	Ryckman	10.1371/journal.pone.0009040	CYP19A1	rs17647719	-	15	51568204	Maternal	434	European	sPTB (<37wks)	-	-	-	-	?	N	-	Allelic	0.04	-	-	-	-	-	Unadjusted
2010	Ryckman	10.1371/journal.pone.0009040	CYP19A1	rs3751592	-	15	51606578	Maternal	434	European	sPTB (<37wks)	-	-	-	-	?	N	-	Genotype	0.03	-	-	-	-	-	Unadjusted
2010	Ryckman	10.1371/journal.pone.0009040	EDN2	rs4660541	-	1	41954444	Maternal	434	European	sPTB (<37wks)	-	-	-	-	?	N	-	Genotype	0.05	-	-	-	-	-	Unadjusted
2010	Ryckman	10.1371/journal.pone.0009040	EPHX1	rs2740168	-	1	226020988	Maternal	434	European	sPTB (<37wks)	-	-	-	-	?	N	-	Genotype	0.02	-	-	-	-	-	Unadjusted
2010	Ryckman	10.1371/journal.pone.0009040	F10	rs3211744	-	13	113784998	Maternal	434	European	sPTB (<37wks)	-	-	-	-	?	N	-	Genotype	0.05	-	-	-	-	-	Unadjusted
2010	Ryckman	10.1371/journal.pone.0009040	F3	rs762484	-	1	95004410	Maternal	434	European	sPTB (<37wks)	-	-	-	-	?	N	-	Allelic	0.01	-	-	-	-	-	Unadjusted
2010	Ryckman	10.1371/journal.pone.0009040	F3	rs696619	-	1	95005220	Maternal	434	European	sPTB (<37wks)	-	-	-	-	?	N	-	Allelic	0.05	-	-	-	-	-	Unadjusted
2010	Ryckman	10.1371/journal.pone.0009040	F7	rs1475931	-	13	113763926	Maternal	434	European	sPTB (<37wks)	-	-	-	-	?	N	-	Genotype	0.0023	-	-	-	-	-	Unadjusted
2010	Ryckman	10.1371/journal.pone.0009040	FAS	rs9658742	-	10	90764891	Maternal	434	European	sPTB (<37wks)	-	-	-	-	?	N	-	Genotype	0.03	-	-	-	-	-	Unadjusted
2010	Ryckman	10.1371/journal.pone.0009040	GSTP1	rs947895	-	11	67354406	Maternal	434	European	sPTB (<37wks)	-	-	-	-	?	N	-	Genotype	0.04	-	-	-	-	-	Unadjusted
2010	Ryckman	10.1371/journal.pone.0009040	IL18	rs543810	-	11	112008978	Maternal	434	European	sPTB (<37wks)	-	-	-	-	?	N	-	Genotype	0.04	-	-	-	-	-	Unadjusted
2010	Ryckman	10.1371/journal.pone.0009040	IL1β	rs1143630	-	2	113591655	Maternal	434	European	sPTB (<37wks)	-	-	-	-	?	N	-	Allelic	0.03	-	-	-	-	-	Unadjusted
2010	Ryckman	10.1371/journal.pone.0009040	IL1R1	rs3917273	-	2	102779719	Maternal	434	European	sPTB (<37wks)	-	-	-	-	?	N	-	Genotype	0.02	-	-	-	-	-	Unadjusted
2010	Ryckman	10.1371/journal.pone.0009040	IL1R1	rs2110726	-	2	102794282	Maternal	434	European	sPTB (<37wks)	-	-	-	-	?	N	-	Genotype	0.03	-	-	-	-	-	Unadjusted
2010	Ryckman	10.1371/journal.pone.0009040	IL1R2	rs11884283	-	2	102603769	Maternal	434	European	sPTB (<37wks)	-	-	-	-	?	N	-	Genotype	0.02	-	-	-	-	-	Unadjusted
2010	Ryckman	10.1371/journal.pone.0009040	IL1R2	rs12467316	-	2	102604649	Maternal	434	European	sPTB (<37wks)	-	-	-	-	?	N	-	Genotype	0.01	-	-	-	-	-	Unadjusted
2010	Ryckman	10.1371/journal.pone.0009040	IL1R2	rs1108338	-	2	102613581	Maternal	434	European	sPTB (<37wks)	-	-	-	-	?	N	-	Genotype	0.01	-	-	-	-	-	Unadjusted
2010	Ryckman	10.1371/journal.pone.0009040	IL1RAP	rs7628333	-	3	190237797	Maternal	434	European	sPTB (<37wks)	-	-	-	-	?	N	-	Allelic	0.0018	-	-	-	-	-	Unadjusted
2010	Ryckman	10.1371/journal.pone.0009040	IL1RAP	rs3821744	-	3	190238043	Maternal	434	European	sPTB (<37wks)	-	-	-	-	?	N	-	Allelic	0.0047	-	-	-	-	-	Unadjusted
2010	Ryckman	10.1371/journal.pone.0009040	IL1RAP	rs9883249	-	3	190281376	Maternal	434	European	sPTB (<37wks)	-	-	-	-	?	N	-	Allelic	0.03	-	-	-	-	-	Unadjusted
2010	Ryckman	10.1371/journal.pone.0009040	IL1RN	rs315920	-	2	113873018	Maternal	434	European	sPTB (<37wks)	-	-	-	-	?	N	-	Allelic	0.0049	-	-	-	-	-	Unadjusted
2010	Ryckman	10.1371/journal.pone.0009040	IL1RN	rs4251961	-	2	113874467	Maternal	434	European	sPTB (<37wks)	-	-	-	-	?	N	-	Allelic	0.03	-	-	-	-	-	Unadjusted
2010	Ryckman	10.1371/journal.pone.0009040	IL1RN	rs315946	-	2	113893864	Maternal	434	European	sPTB (<37wks)	-	-	-	-	?	N	-	Allelic	0.01	-	-	-	-	-	Unadjusted
2010	Ryckman	10.1371/journal.pone.0009040	IL2RA	rs11598648	-	10	6084025	Maternal	434	European	sPTB (<37wks)	-	-	-	-	?	N	-	Genotype	0.02	-	-	-	-	-	Unadjusted
2010	Ryckman	10.1371/journal.pone.0009040	IL2RA	rs1107345	-	10	6087295	Maternal	434	European	sPTB (<37wks)	-	-	-	-	?	N	-	Allelic	0.04	-	-	-	-	-	Unadjusted
2010	Ryckman	10.1371/journal.pone.0009040	IL2RA	rs11256497	-	10	6087794	Maternal	434	European	sPTB (<37wks)	-	-	-	-	?	N	-	Allelic	0.03	-	-	-	-	-	Unadjusted
2010	Ryckman	10.1371/journal.pone.0009040	IL2RA	rs706778	-	10	6098949	Maternal	434	European	sPTB (<37wks)	-	-	-	-	?	N	-	Allelic	0.05	-	-	-	-	-	Unadjusted
2010	Ryckman	10.1371/journal.pone.0009040	IL2RA	rs3134883	-	10	6100725	Maternal	434	European	sPTB (<37wks)	-	-	-	-	?	N	-	Allelic	0.04	-	-	-	-	-	Unadjusted
2010	Ryckman	10.1371/journal.pone.0009040	IL2RB	rs228954	-	23	37532665	Maternal	434	European	sPTB (<37wks)	-	-	-	-	?	N	-	Allelic	0.01	-	-	-	-	-	Unadjusted
2010	Ryckman	10.1371/journal.pone.0009040	IL2RB	rs228957	-	22	37533786	Maternal	434	European	sPTB (<37wks)	-	-	-	-	?	N	-	Allelic	0.01	-	-	-	-	-	Unadjusted
2010	Ryckman	10.1371/journal.pone.0009040	IL2RB	rs2281094	-	22	37535471	Maternal	434	European	sPTB (<37wks)	-	-	-	-	?	N	-	Allelic	0.03	-	-	-	-	-	Unadjusted
2010	Ryckman	10.1371/journal.pone.0009040	IL4R	rs3024548	-	16	27354531	Maternal	434	European	sPTB (<37wks)	-	-	-	-	?	N	-	Genotype	0.04	-	-	-	-	-	Unadjusted
2010	Ryckman	10.1371/journal.pone.0009040	IL4R	rs3024623	-	16	27365468	Maternal	434	European	sPTB (<37wks)	-	-	-	-	?	N	-	Genotype	0.02	-	-	-	-	-	Unadjusted
2010	Ryckman	10.1371/journal.pone.0009040	IL6R	rs4845374	-	1	154426947	Maternal	434	European	sPTB (<37wks)	-	-	-	-	?	N	-	Genotype	0.03	-	-	-	-	-	Unadjusted
2010	Ryckman	10.1371/journal.pone.0009040	IL6R	rs4329505	-	1	154432420	Maternal	434	European	sPTB (<37wks)	-	-	-	-	?	N	-	Genotype	0.03	-	-	-	-	-	Unadjusted
2010	Ryckman	10.1371/journal.pone.0009040	IL8RA	rs1008562	-	2	219026972	Maternal	434	European	sPTB (<37wks)	-	-	-	-	?	N	-	Allelic	0.05	-	-	-	-	-	Unadjusted
2010	Ryckman	10.1371/journal.pone.0009040	KL	rs495392	-	13	33592193	Maternal	434	European	sPTB (<37wks)	-	-	-	-	?	N	-	Genotype	0.02	-	-	-	-	-	Unadjusted
2010	Ryckman	10.1371/journal.pone.0009040	KL	rs522796	-	13	33630055	Maternal	434	European	sPTB (<37wks)	-	-	-	-	?	N	-	Genotype	0.04	-	-	-	-	-	Unadjusted
2010	Ryckman	10.1371/journal.pone.0009040	MMP2	rs1053605	-	16	55519607	Maternal	434	European	sPTB (<37wks)	-	-	-	-	?	N	-	Allelic	0.04	-	-	-	-	-	Unadjusted
2010	Ryckman	10.1371/journal.pone.0009040	MTHFD1	rs17824591	-	14	64887711	Maternal	434	European	sPTB (<37wks)	-	-	-	-	?	N	-	Allelic	0.03	-	-	-	-	-	Unadjusted
2010	Ryckman	10.1371/journal.pone.0009040	MTHFD1	rs2236225	-	14	64908845	Maternal	434	European	sPTB (<37wks)	-	-	-	-	?	N	-	Genotype	0.04	-	-	-	-	-	Unadjusted
2010	Ryckman	10.1371/journal.pone.0009040	MTHFR	rs11121832	-	1	11860120	Maternal	434	European	sPTB (<37wks)	-	-	-	-	?	N	-	Allelic	0.03	-	-	-	-	-	Unadjusted
2010	Ryckman	10.1371/journal.pone.0009040	MTHFR	rs3737964	-	1	11867044	Maternal	434	European	sPTB (<37wks)	-	-	-	-	?	N	-	Allelic	0.02	-	-	-	-	-	Unadjusted
2010	Ryckman	10.1371/journal.pone.0009040	MTRR	rs162031	-	5	7880287	Maternal	434	European	sPTB (<37wks)	-	-	-	-	?	N	-	Allelic	0.02	-	-	-	-	-	Unadjusted
2010	Ryckman	10.1371/journal.pone.0009040	MTRR	rs3815743	-	5	7887109	Maternal	434	European	sPTB (<37wks)	-	-	-	-	?	N	-	Genotype	0.01	-	-	-	-	-	Unadjusted
2010	Ryckman	10.1371/journal.pone.0009040	NAT1	rs7017402	-	8	18068074	Maternal	434	European	sPTB (<37wks)	-	-	-	-	?	N	-	Allelic	0.04	-	-	-	-	-	Unadjusted
2010	Ryckman	10.1371/journal.pone.0009040	NAT1	rs9325827	-	8	18073182	Maternal	434	European	sPTB (<37wks)	-	-	-	-	?	N	-	Allelic	0.05	-	-	-	-	-	Unadjusted
2010	Ryckman	10.1371/journal.pone.0009040	NAT1	rs4921880	-	8	18075906	Maternal	434	European	sPTB (<37wks)	-	-	-	-	?	N	-	Genotype	0.02	-	-	-	-	-	Unadjusted
2010	Ryckman	10.1371/journal.pone.0009040	NFKB1	rs10489113	-	4	103542201	Maternal	434	European	sPTB (<37wks)	-	-	-	-	?	N	-	Genotype	0.04	-	-	-	-	-	Unadjusted
2010	Ryckman	10.1371/journal.pone.0009040	NFKBIE	rs2282151	-	6	44226195	Maternal	434	European	sPTB (<37wks)	-	-	-	-	?	N	-	Allelic	0.02	-	-	-	-	-	Unadjusted
2010	Ryckman	10.1371/journal.pone.0009040	NR3C1	rs33388	-	5	142697295	Maternal	434	European	sPTB (<37wks)	-	-	-	-	?	N	-	Genotype	0.01	-	-	-	-	-	Unadjusted
2010	Ryckman	10.1371/journal.pone.0009040	NR3C1	rs2918417	-	5	142726170	Maternal	434	European	sPTB (<37wks)	-	-	-	-	?	N	-	Genotype	0.04	-	-	-	-	-	Unadjusted
2010	Ryckman	10.1371/journal.pone.0009040	NR3C1	rs4634384	-	5	142780697	Maternal	434	European	sPTB (<37wks)	-	-	-	-	?	N	-	Genotype	0.01	-	-	-	-	-	Unadjusted
2010	Ryckman	10.1371/journal.pone.0009040	PAFAH1B1	rs7213463	-	17	2554201	Maternal	434	European	sPTB (<37wks)	-	-	-	-	?	N	-	Allelic	0.02	-	-	-	-	-	Unadjusted
2010	Ryckman	10.1371/journal.pone.0009040	PGR	rs555572	-	11	100969506	Maternal	434	European	sPTB (<37wks)	-	-	-	-	?	N	-	Allelic	0.01	-	-	-	-	-	Unadjusted
2010	Ryckman	10.1371/journal.pone.0009040	PGR	rs11224589	-	11	100971940	Maternal	434	European	sPTB (<37wks)	-	-	-	-	?	N	-	Allelic	0.01	-	-	-	-	-	Unadjusted
2010	Ryckman	10.1371/journal.pone.0009040	PGR	rs619487	-	11	100972336	Maternal	434	European	sPTB (<37wks)	-	-	-	-	?	N	-	Genotype	0.02	-	-	-	-	-	Unadjusted
2010	Ryckman	10.1371/journal.pone.0009040	PGRMC2	rs11726595	-	4	129189040	Maternal	434	European	sPTB (<37wks)	-	-	-	-	?	N	-	Genotype	0.0047	-	-	-	-	-	Unadjusted
2010	Ryckman	10.1371/journal.pone.0009040	PLA2G4A	rs2076075	-	1	186823284	Maternal	434	European	sPTB (<37wks)	-	-	-	-	?	N	-	Allelic	0.02	-	-	-	-	-	Unadjusted
2010	Ryckman	10.1371/journal.pone.0009040	PLAT	rs4581040	-	8	42032026	Maternal	434	European	sPTB (<37wks)	-	-	-	-	?	N	-	Allelic	0.04	-	-	-	-	-	Unadjusted
2010	Ryckman	10.1371/journal.pone.0009040	PLAT	rs2020922	-	8	42037924	Maternal	434	European	sPTB (<37wks)	-	-	-	-	?	N	-	Allelic	0.03	-	-	-	-	-	Unadjusted
2010	Ryckman	10.1371/journal.pone.0009040	PLG	rs4252092	-	6	161133651	Maternal	434	European	sPTB (<37wks)	-	-	-	-	?	N	-	Allelic	0.01	-	-	-	-	-	Unadjusted
2010	Ryckman	10.1371/journal.pone.0009040	PLG	rs783147	-	6	161137990	Maternal	434	European	sPTB (<37wks)	-	-	-	-	?	N	-	Allelic	0.03	-	-	-	-	-	Unadjusted
2010	Ryckman	10.1371/journal.pone.0009040	PLG	rs4252166	-	6	161161904	Maternal	434	European	sPTB (<37wks)	-	-	-	-	?	N	-	Genotype	0.01	-	-	-	-	-	Unadjusted
2010	Ryckman	10.1371/journal.pone.0009040	PON1	rs2299260	-	7	94949537	Maternal	434	European	sPTB (<37wks)	-	-	-	-	?	N	-	Genotype	0.03	-	-	-	-	-	Unadjusted
2010	Ryckman	10.1371/journal.pone.0009040	PON1	rs854569	-	7	94950055	Maternal	434	European	sPTB (<37wks)	-	-	-	-	?	N	-	Genotype	0.0044	-	-	-	-	-	Unadjusted
2010	Ryckman	10.1371/journal.pone.0009040	PON2	rs43037	-	7	95067006	Maternal	434	European	sPTB (<37wks)	-	-	-	-	?	N	-	Genotype	0.03	-	-	-	-	-	Unadjusted
2010	Ryckman	10.1371/journal.pone.0009040	PTGER3	rs959	-	1	71318261	Maternal	434	European	sPTB (<37wks)	-	-	-	-	?	N	-	Genotype	0.03	-	-	-	-	-	Unadjusted
2010	Ryckman	10.1371/journal.pone.0009040	PTGER3	rs6685546	-	1	71328975	Maternal	434	European	sPTB (<37wks)	-	-	-	-	?	N	-	Allelic	0.03	-	-	-	-	-	Unadjusted
2010	Ryckman	10.1371/journal.pone.0009040	PTGER3	rs17131465	-	1	71329456	Maternal	434	European	sPTB (<37wks)	-	-	-	-	?	N	-	Allelic	0.03	-	-	-	-	-	Unadjusted
2010	Ryckman	10.1371/journal.pone.0009040	PTGER3	rs12119442	-	1	71331220	Maternal	434	European	sPTB (<37wks)	-	-	-	-	?	N	-	Allelic	0.03	-	-	-	-	-	Unadjusted
2010	Ryckman	10.1371/journal.pone.0009040	PTGER3	rs5702	-	1	71331430	Maternal	434	European	sPTB (<37wks)	-	-	-	-	?	N	-	Genotype	0.02	-	-	-	-	-	Unadjusted
2010	Ryckman	10.1371/journal.pone.0009040	PTGER3	rs7541092	-	1	71362472	Maternal	434	European	sPTB (<37wks)	-	-	-	-	?	N	-	Genotype	0.03	-	-	-	-	-	Unadjusted
2010	Ryckman	10.1371/journal.pone.0009040	PTGER3	rs1409165	-	1	71364105	Maternal	434	European	sPTB (<37wks)	-	-	-	-	?	N	-	Allelic	0.02	-	-	-	-	-	Unadjusted
2010	Ryckman	10.1371/journal.pone.0009040	PTGER3	rs17131487	-	1	71364790	Maternal	434	European	sPTB (<37wks)	-	-	-	-	?	N	-	Allelic	0.03	-	-	-	-	-	Unadjusted
2010	Ryckman	10.1371/journal.pone.0009040	PTGER3	rs875727	-	1	71373738	Maternal	434	European	sPTB (<37wks)	-	-	-	-	?	N	-	Genotype	0.05	-	-	-	-	-	Unadjusted
2010	Ryckman	10.1371/journal.pone.0009040	PTGER3	rs977214	-	1	71426260	Maternal	434	European	sPTB (<37wks)	G	-	0.0736175	-	Protective	N	-	Genotype	0.04	-	-	-	-	-	Unadjusted
2010	Ryckman	10.1371/journal.pone.0009040	PTGER3	rs6665776	-	1	71427842	Maternal	434	European	sPTB (<37wks)	A	-	0.0736175	-	Protective	N	-	Genotype	0.04	-	-	-	-	-	Unadjusted
2010	Ryckman	10.1371/journal.pone.0009040	PTGER3	rs2072947	-	1	71440217	Maternal	434	European	sPTB (<37wks)	C	-	0.425553	-	Risk	N	-	Allelic	0.2	-	-	-	-	-	Unadjusted
2010	Ryckman	10.1371/journal.pone.0009040	PTGES	rs2302821	-	9	132501881	Maternal	434	European	sPTB (<37wks)	-	-	-	-	?	N	-	Genotype	0.01	-	-	-	-	-	Unadjusted
2010	Ryckman	10.1371/journal.pone.0009040	PTGES	rs2241270	-	9	132514889	Maternal	434	European	sPTB (<37wks)	-	-	-	-	?	N	-	Allelic	0.05	-	-	-	-	-	Unadjusted
2010	Ryckman	10.1371/journal.pone.0009040	PTGFR	rs3766345	-	1	78990275	Maternal	434	European	sPTB (<37wks)	-	-	-	-	?	N	-	Allelic	0.03	-	-	-	-	-	Unadjusted
2010	Ryckman	10.1371/journal.pone.0009040	PTGFR	rs668005	-	1	78992817	Maternal	434	European	sPTB (<37wks)	-	-	-	-	?	N	-	Allelic	0.04	-	-	-	-	-	Unadjusted
2010	Ryckman	10.1371/journal.pone.0009040	SLC6A4	rs4251417	-	17	28551858	Maternal	434	European	sPTB (<37wks)	-	-	-	-	?	N	-	Genotype	0.01	-	-	-	-	-	Unadjusted
2010	Ryckman	10.1371/journal.pone.0009040	TFPI	rs12693471	-	2	188326763	Maternal	434	European	sPTB (<37wks)	G	-	0.303779	-	Protective	N	-	Allelic	0.009	-	-	-	-	-	Unadjusted
2010	Ryckman	10.1371/journal.pone.0009040	TFPI	rs8176541	-	2	188341047	Maternal	434	European	sPTB (<37wks)	A	-	0.303779	-	Protective	N	-	Allelic	0.008	-	-	-	-	-	Unadjusted
2010	Ryckman	10.1371/journal.pone.0009040	TFPI	rs7586970	-	2	188343497	Maternal	434	European	sPTB (<37wks)	G	-	0.303779	-	Protective	N	-	Allelic	0.008	-	-	-	-	-	Unadjusted
2010	Ryckman	10.1371/journal.pone.0009040	TFPI	rs3213739	-	2	188348670	Maternal	434	European	sPTB (<37wks)	A	-	0.411244	-	Protective	N	-	Genotype	0.0024	-	-	-	-	-	Unadjusted
2010	Ryckman	10.1371/journal.pone.0009040	TFPI	rs8176508	-	2	188351063	Maternal	434	European	sPTB (<37wks)	A	-	0.375553	-	Risk	N	-	Genotype	0.05	-	-	-	-	-	Unadjusted
2010	Ryckman	10.1371/journal.pone.0009040	TFPI	rs2041778	-	2	188362974	Maternal	434	European	sPTB (<37wks)	G	-	0.357396	-	Protective	N	-	Allelic	0.04	-	-	-	-	-	Unadjusted
2010	Ryckman	10.1371/journal.pone.0009040	TFPI	rs3755248	-	2	188370232	Maternal	434	European	sPTB (<37wks)	G	-	0.303779	-	Protective	N	-	Allelic	0.007	-	-	-	-	-	Unadjusted
2010	Ryckman	10.1371/journal.pone.0009040	TFPI	rs7573488	-	2	188398080	Maternal	434	European	sPTB (<37wks)	G	-	0.26947	-	Protective	N	-	Genotype	0.01	-	-	-	-	-	Unadjusted
2010	Ryckman	10.1371/journal.pone.0009040	TIMP3	rs2040435	-	22	33263431	Maternal	434	European	sPTB (<37wks)	-	-	-	-	?	N	-	Genotype	0.05	-	-	-	-	-	Unadjusted
2010	Ryckman	10.1371/journal.pone.0009040	TREM1	rs16894387	-	6	41240171	Maternal	434	European	sPTB (<37wks)	-	-	-	-	?	N	-	Allelic	0.04	-	-	-	-	-	Unadjusted
2010	Ryckman	10.1371/journal.pone.0009040	TREM1	rs4711668	-	6	41246473	Maternal	434	European	sPTB (<37wks)	-	-	-	-	?	N	-	Allelic	0.0029	-	-	-	-	-	Unadjusted
2010	Ryckman	10.1371/journal.pone.0009040	TREM1	rs6940092	-	6	41247764	Maternal	434	European	sPTB (<37wks)	-	-	-	-	?	N	-	Allelic	0.02	-	-	-	-	-	Unadjusted
2010	Ryckman	10.1371/journal.pone.0009040	TSHR	rs1035145	-	14	81445245	Maternal	434	European	sPTB (<37wks)	-	-	-	-	?	N	-	Allelic	0.05	-	-	-	-	-	Unadjusted
2010	Ryckman	10.1371/journal.pone.0009040	TSHR	rs2300520	-	14	81459186	Maternal	434	European	sPTB (<37wks)	-	-	-	-	?	N	-	Allelic	0.04	-	-	-	-	-	Unadjusted
2010	Ryckman	10.1371/journal.pone.0009040	TSHR	rs2110697	-	14	81498066	Maternal	434	European	sPTB (<37wks)	-	-	-	-	?	N	-	Genotype	0.04	-	-	-	-	-	Unadjusted
2010	Ryckman	10.1371/journal.pone.0009040	TSHR	rs11845715	-	14	81574283	Maternal	434	European	sPTB (<37wks)	-	-	-	-	?	N	-	Genotype	0.02	-	-	-	-	-	Unadjusted
2010	Ryckman	10.1371/journal.pone.0009040	TSHR	rs3783938	-	14	81594380	Maternal	434	European	sPTB (<37wks)	-	-	-	-	?	N	-	Allelic	0.05	-	-	-	-	-	Unadjusted
2010	Ryckman	10.1371/journal.pone.0009040	UGT1A1	rs4148329	-	2	234682062	Maternal	434	European	sPTB (<37wks)	-	-	-	-	?	N	-	Genotype	0.03	-	-	-	-	-	Unadjusted
2010	Ryckman	10.1371/journal.pone.0009040	UGT1A1	rs6719561	-	2	234683763	Maternal	434	European	sPTB (<37wks)	-	-	-	-	?	N	-	Genotype	0.01	-	-	-	-	-	Unadjusted
2010	Ryckman	10.1371/journal.pone.0009040	ADH1B	rs17033	-	4	100228945	Infant	434	European	sPTB (<37wks)	-	-	-	-	?	N	-	Allelic	0.04	-	-	-	-	-	Unadjusted
2010	Ryckman	10.1371/journal.pone.0009040	COL1A2	rs388625	-	7	94025924	Infant	434	European	sPTB (<37wks)	A	-	0.406475	-	Protective	N	-	Genotype	0.01	-	-	-	-	-	Unadjusted
2010	Ryckman	10.1371/journal.pone.0009040	COL1A2	rs420257	-	7	94033112	Infant	434	European	sPTB (<37wks)	G	-	0.28447	-	Protective	N	-	Genotype	0.00096	-	-	-	-	-	Unadjusted
2010	Ryckman	10.1371/journal.pone.0009040	COL1A2	rs389328	-	7	94040133	Infant	434	European	sPTB (<37wks)	T	-	0.152235	-	Protective	N	-	Genotype	0.01	-	-	-	-	-	Unadjusted
2010	Ryckman	10.1371/journal.pone.0009040	COL1A2	rs42524	-	7	94043239	Infant	434	European	sPTB (<37wks)	G	-	0.220622	-	Protective	N	-	Allelic	0.01	-	-	-	-	-	Unadjusted
2010	Ryckman	10.1371/journal.pone.0009040	COL1A2	rs2521205	-	7	94046541	Infant	434	European	sPTB (<37wks)	C	-	0.474631	-	Protective	N	-	Allelic	0.04	-	-	-	-	-	Unadjusted
2010	Ryckman	10.1371/journal.pone.0009040	COL1A2	rs42528	-	7	94049356	Infant	434	European	sPTB (<37wks)	A	-	0.235392	-	Protective	N	-	Allelic	0.01	-	-	-	-	-	Unadjusted
2010	Ryckman	10.1371/journal.pone.0009040	COL1A2	rs2472	-	7	94051450	Infant	434	European	sPTB (<37wks)	G	-	0.0543088	-	Protective	N	-	Genotype	0.01	-	-	-	-	-	Unadjusted
2010	Ryckman	10.1371/journal.pone.0009040	COL1A2	rs441051	-	7	94054000	Infant	434	European	sPTB (<37wks)	A	-	0.206083	-	Protective	N	-	Allelic	0.0028	-	-	-	-	-	Unadjusted
2010	Ryckman	10.1371/journal.pone.0009040	COL1A2	rs411717	-	7	94033031	Infant	434	European	sPTB (<37wks)	A	-	0.406475	-	Protective	N	-	Genotype	0.01	-	-	-	-	-	Unadjusted
2010	Ryckman	10.1371/journal.pone.0009040	COL3A1	rs2138533	-	2	189837212	Infant	434	European	sPTB (<37wks)	-	-	-	-	?	N	-	Genotype	0.01	-	-	-	-	-	Unadjusted
2010	Ryckman	10.1371/journal.pone.0009040	COL5A1	rs3124932	-	9	137672012	Infant	434	European	sPTB (<37wks)	-	-	-	-	?	N	-	Allelic	0.03	-	-	-	-	-	Unadjusted
2010	Ryckman	10.1371/journal.pone.0009040	COL5A2	rs7420331	-	2	189960329	Infant	434	European	sPTB (<37wks)	-	-	-	-	?	N	-	Genotype	0.01	-	-	-	-	-	Unadjusted
2010	Ryckman	10.1371/journal.pone.0009040	CRH	rs6996265	-	8	67086350	Infant	434	European	sPTB (<37wks)	-	-	-	-	?	N	-	Genotype	0.01	-	-	-	-	-	Unadjusted
2010	Ryckman	10.1371/journal.pone.0009040	CRH	rs3176921	-	8	67091379	Infant	434	European	sPTB (<37wks)	-	-	-	-	?	N	-	Genotype	0.01	-	-	-	-	-	Unadjusted
2010	Ryckman	10.1371/journal.pone.0009040	CRH	rs6472257	-	8	67092180	Infant	434	European	sPTB (<37wks)	-	-	-	-	?	N	-	Genotype	0.0042	-	-	-	-	-	Unadjusted
2010	Ryckman	10.1371/journal.pone.0009040	CRHBP	rs10514082	-	5	76266447	Infant	434	European	sPTB (<37wks)	-	-	-	-	?	N	-	Genotype	0.01	-	-	-	-	-	Unadjusted
2010	Ryckman	10.1371/journal.pone.0009040	CRHR2	rs2190242	-	7	30709475	Infant	434	European	sPTB (<37wks)	-	-	-	-	?	N	-	Genotype	0.05	-	-	-	-	-	Unadjusted
2010	Ryckman	10.1371/journal.pone.0009040	CYP19A1	rs8025191	-	15	51623785	Infant	434	European	sPTB (<37wks)	-	-	-	-	?	N	-	Allelic	0.04	-	-	-	-	-	Unadjusted
2010	Ryckman	10.1371/journal.pone.0009040	EPHX2	rs4149239	-	8	27363136	Infant	434	European	sPTB (<37wks)	-	-	-	-	?	N	-	Genotype	0.03	-	-	-	-	-	Unadjusted
2010	Ryckman	10.1371/journal.pone.0009040	EPHX2	rs891401	-	8	27381194	Infant	434	European	sPTB (<37wks)	-	-	-	-	?	N	-	Genotype	0.03	-	-	-	-	-	Unadjusted
2010	Ryckman	10.1371/journal.pone.0009040	EPHX2	rs10503812	-	8	27388199	Infant	434	European	sPTB (<37wks)	-	-	-	-	?	N	-	Genotype	0.03	-	-	-	-	-	Unadjusted
2010	Ryckman	10.1371/journal.pone.0009040	EPHX2	rs4149252	-	8	27396111	Infant	434	European	sPTB (<37wks)	-	-	-	-	?	N	-	Genotype	0.03	-	-	-	-	-	Unadjusted
2010	Ryckman	10.1371/journal.pone.0009040	EPHX2	rs4149259	-	8	27402494	Infant	434	European	sPTB (<37wks)	-	-	-	-	?	N	-	Genotype	0.02	-	-	-	-	-	Unadjusted
2010	Ryckman	10.1371/journal.pone.0009040	F2R	rs27593	-	5	76012913	Infant	434	European	sPTB (<37wks)	-	-	-	-	?	N	-	Genotype	0.04	-	-	-	-	-	Unadjusted
2010	Ryckman	10.1371/journal.pone.0009040	F5	rs1557572	-	1	169508576	Infant	434	European	sPTB (<37wks)	-	-	-	-	?	N	-	Genotype	0.05	-	-	-	-	-	Unadjusted
2010	Ryckman	10.1371/journal.pone.0009040	HSD11B1	rs17389016	-	1	209856874	Infant	434	European	sPTB (<37wks)	-	-	-	-	?	N	-	Allelic	0.01	-	-	-	-	-	Unadjusted
2010	Ryckman	10.1371/journal.pone.0009040	HSD11B1	rs3753519	-	1	209875515	Infant	434	European	sPTB (<37wks)	-	-	-	-	?	N	-	Genotype	0.0015	-	-	-	-	-	Unadjusted
2010	Ryckman	10.1371/journal.pone.0009040	HSD17B7	rs4656381	-	1	162776137	Infant	434	European	sPTB (<37wks)	-	-	-	-	?	N	-	Genotype	0.0029	-	-	-	-	-	Unadjusted
2010	Ryckman	10.1371/journal.pone.0009040	HSPA1B	rs2471980	-	6	31800868	Infant	434	European	sPTB (<37wks)	-	-	-	-	?	N	-	Genotype	0.0038	-	-	-	-	-	Unadjusted
2010	Ryckman	10.1371/journal.pone.0009040	HSPA1B	rs2763979	-	6	31794592	Infant	434	European	sPTB (<37wks)	-	-	-	-	?	N	-	Genotype	0.01	-	-	-	-	-	Unadjusted
2010	Ryckman	10.1371/journal.pone.0009040	HSPA6	rs9427401	-	1	161492175	Infant	434	European	sPTB (<37wks)	-	-	-	-	?	N	-	Allelic	0.01	-	-	-	-	-	Unadjusted
2010	Ryckman	10.1371/journal.pone.0009040	IL10RB	rs999261	-	21	34666160	Infant	434	European	sPTB (<37wks)	-	-	-	-	?	N	-	Allelic	0.01	-	-	-	-	-	Unadjusted
2010	Ryckman	10.1371/journal.pone.0009040	IL10RB	rs6517158	-	21	34671741	Infant	434	European	sPTB (<37wks)	-	-	-	-	?	N	-	Allelic	0.04	-	-	-	-	-	Unadjusted
2010	Ryckman	10.1371/journal.pone.0009040	IL13	rs1295683	-	5	131998876	Infant	434	European	sPTB (<37wks)	-	-	-	-	?	N	-	Allelic	0.02	-	-	-	-	-	Unadjusted
2010	Ryckman	10.1371/journal.pone.0009040	IL15	rs17461269	-	4	142573348	Infant	434	European	sPTB (<37wks)	-	-	-	-	?	N	-	Genotype	0.01	-	-	-	-	-	Unadjusted
2010	Ryckman	10.1371/journal.pone.0009040	IL15	rs1519552	-	4	142576023	Infant	434	European	sPTB (<37wks)	-	-	-	-	?	N	-	Allelic	0.02	-	-	-	-	-	Unadjusted
2010	Ryckman	10.1371/journal.pone.0009040	IL15	rs7698675	-	4	142594719	Infant	434	European	sPTB (<37wks)	-	-	-	-	?	N	-	Allelic	0.03	-	-	-	-	-	Unadjusted
2010	Ryckman	10.1371/journal.pone.0009040	IL15	rs13117878	-	4	142599222	Infant	434	European	sPTB (<37wks)	-	-	-	-	?	N	-	Allelic	0.02	-	-	-	-	-	Unadjusted
2010	Ryckman	10.1371/journal.pone.0009040	IL15	rs6850492	-	4	142637305	Infant	434	European	sPTB (<37wks)	-	-	-	-	?	N	-	Allelic	0.04	-	-	-	-	-	Unadjusted
2010	Ryckman	10.1371/journal.pone.0009040	IL15	rs17007610	-	4	142651265	Infant	434	European	sPTB (<37wks)	-	-	-	-	?	N	-	Allelic	0.03	-	-	-	-	-	Unadjusted
2010	Ryckman	10.1371/journal.pone.0009040	IL15	rs6537061	-	4	142652130	Infant	434	European	sPTB (<37wks)	-	-	-	-	?	N	-	Allelic	0.01	-	-	-	-	-	Unadjusted
2010	Ryckman	10.1371/journal.pone.0009040	IL1α	rs17561	-	2	113537223	Infant	434	European	sPTB (<37wks)	-	-	-	-	?	N	-	Allelic	0.02	-	-	-	-	-	Unadjusted
2010	Ryckman	10.1371/journal.pone.0009040	IL1α	rs2856838	-	2	113539972	Infant	434	European	sPTB (<37wks)	-	-	-	-	?	N	-	Genotype	0.02	-	-	-	-	-	Unadjusted
2010	Ryckman	10.1371/journal.pone.0009040	IL1α	rs1878321	-	2	113544434	Infant	434	European	sPTB (<37wks)	-	-	-	-	?	N	-	Allelic	0.02	-	-	-	-	-	Unadjusted
2010	Ryckman	10.1371/journal.pone.0009040	IL1R1	rs3917225	-	2	102769302	Infant	434	European	sPTB (<37wks)	-	-	-	-	?	N	-	Allelic	0.03	-	-	-	-	-	Unadjusted
2010	Ryckman	10.1371/journal.pone.0009040	IL1R1	rs2287047	-	2	102774054	Infant	434	European	sPTB (<37wks)	-	-	-	-	?	N	-	Allelic	0.01	-	-	-	-	-	Unadjusted
2010	Ryckman	10.1371/journal.pone.0009040	IL1R1	rs3917273	-	2	102779719	Infant	434	European	sPTB (<37wks)	-	-	-	-	?	N	-	Allelic	0.01	-	-	-	-	-	Unadjusted
2010	Ryckman	10.1371/journal.pone.0009040	IL1R1	rs2160227	-	2	102783355	Infant	434	European	sPTB (<37wks)	-	-	-	-	?	N	-	Allelic	0.02	-	-	-	-	-	Unadjusted
2010	Ryckman	10.1371/journal.pone.0009040	IL1R1	rs3917304	-	2	102788125	Infant	434	European	sPTB (<37wks)	-	-	-	-	?	N	-	Allelic	0.02	-	-	-	-	-	Unadjusted
2010	Ryckman	10.1371/journal.pone.0009040	IL1RAP	rs7628333	-	3	190237797	Infant	434	European	sPTB (<37wks)	-	-	-	-	?	N	-	Genotype	0.02	-	-	-	-	-	Unadjusted
2010	Ryckman	10.1371/journal.pone.0009040	IL1RAP	rs2193880	-	3	190262799	Infant	434	European	sPTB (<37wks)	-	-	-	-	?	N	-	Allelic	0.03	-	-	-	-	-	Unadjusted
2010	Ryckman	10.1371/journal.pone.0009040	IL1RAP	rs9877268	-	3	190285822	Infant	434	European	sPTB (<37wks)	-	-	-	-	?	N	-	Genotype	0.05	-	-	-	-	-	Unadjusted
2010	Ryckman	10.1371/journal.pone.0009040	IL1RAP	rs759783	-	3	190330777	Infant	434	European	sPTB (<37wks)	-	-	-	-	?	N	-	Allelic	0.03	-	-	-	-	-	Unadjusted
2010	Ryckman	10.1371/journal.pone.0009040	IL1RAP	rs4140711	-	3	190332654	Infant	434	European	sPTB (<37wks)	-	-	-	-	?	N	-	Allelic	0.03	-	-	-	-	-	Unadjusted
2010	Ryckman	10.1371/journal.pone.0009040	IL1RAP	rs1015704	-	3	190338412	Infant	434	European	sPTB (<37wks)	-	-	-	-	?	N	-	Allelic	0.02	-	-	-	-	-	Unadjusted
2010	Ryckman	10.1371/journal.pone.0009040	IL1RAP	rs1015705	-	3	190338659	Infant	434	European	sPTB (<37wks)	-	-	-	-	?	N	-	Allelic	0.03	-	-	-	-	-	Unadjusted
2010	Ryckman	10.1371/journal.pone.0009040	IL1RAP	rs4687163	-	3	190341439	Infant	434	European	sPTB (<37wks)	-	-	-	-	?	N	-	Allelic	0.03	-	-	-	-	-	Unadjusted
2010	Ryckman	10.1371/journal.pone.0009040	IL1RAP	rs929729	-	3	190343262	Infant	434	European	sPTB (<37wks)	-	-	-	-	?	N	-	Allelic	0.04	-	-	-	-	-	Unadjusted
2010	Ryckman	10.1371/journal.pone.0009040	IL2RA	rs12722596	-	10	6056294	Infant	434	European	sPTB (<37wks)	-	-	-	-	?	N	-	Allelic	0.03	-	-	-	-	-	Unadjusted
2010	Ryckman	10.1371/journal.pone.0009040	IL2RA	rs11256497	-	10	6087794	Infant	434	European	sPTB (<37wks)	-	-	-	-	?	N	-	Allelic	0.01	-	-	-	-	-	Unadjusted
2010	Ryckman	10.1371/journal.pone.0009040	IL2RA	rs2476491	-	10	6095410	Infant	434	European	sPTB (<37wks)	-	-	-	-	?	N	-	Genotype	0.02	-	-	-	-	-	Unadjusted
2010	Ryckman	10.1371/journal.pone.0009040	IL2RA	rs706778	-	10	6098949	Infant	434	European	sPTB (<37wks)	-	-	-	-	?	N	-	Allelic	0.03	-	-	-	-	-	Unadjusted
2010	Ryckman	10.1371/journal.pone.0009040	IL2RA	rs3134883	-	10	6100725	Infant	434	European	sPTB (<37wks)	-	-	-	-	?	N	-	Allelic	0.04	-	-	-	-	-	Unadjusted
2010	Ryckman	10.1371/journal.pone.0009040	IL4	rs2070874	-	5	132009710	Infant	434	European	sPTB (<37wks)	-	-	-	-	?	N	-	Allelic	0.02	-	-	-	-	-	Unadjusted
2010	Ryckman	10.1371/journal.pone.0009040	IL4	rs2227284	-	5	132012725	Infant	434	European	sPTB (<37wks)	-	-	-	-	?	N	-	Allelic	0.01	-	-	-	-	-	Unadjusted
2010	Ryckman	10.1371/journal.pone.0009040	IL4	rs2243268	-	5	132013963	Infant	434	European	sPTB (<37wks)	-	-	-	-	?	N	-	Allelic	0.02	-	-	-	-	-	Unadjusted
2010	Ryckman	10.1371/journal.pone.0009040	IL4	rs2243274	-	5	132014832	Infant	434	European	sPTB (<37wks)	-	-	-	-	?	N	-	Allelic	0.02	-	-	-	-	-	Unadjusted
2010	Ryckman	10.1371/journal.pone.0009040	IL4	rs2243290	-	5	132018169	Infant	434	European	sPTB (<37wks)	-	-	-	-	?	N	-	Allelic	0.02	-	-	-	-	-	Unadjusted
2010	Ryckman	10.1371/journal.pone.0009040	IL4R	rs3024530	-	16	27350687	Infant	434	European	sPTB (<37wks)	-	-	-	-	?	N	-	Allelic	0.03	-	-	-	-	-	Unadjusted
2010	Ryckman	10.1371/journal.pone.0009040	IL4R	rs3024537	-	16	27352819	Infant	434	European	sPTB (<37wks)	-	-	-	-	?	N	-	Genotype	0.02	-	-	-	-	-	Unadjusted
2010	Ryckman	10.1371/journal.pone.0009040	IL4R	rs3024547	-	16	27354361	Infant	434	European	sPTB (<37wks)	-	-	-	-	?	N	-	Genotype	0.02	-	-	-	-	-	Unadjusted
2010	Ryckman	10.1371/journal.pone.0009040	IL4R	rs3024548	-	16	27354531	Infant	434	European	sPTB (<37wks)	-	-	-	-	?	N	-	Allelic	0.02	-	-	-	-	-	Unadjusted
2010	Ryckman	10.1371/journal.pone.0009040	IL4R	rs3024560	-	16	27356667	Infant	434	European	sPTB (<37wks)	-	-	-	-	?	N	-	Allelic	0.02	-	-	-	-	-	Unadjusted
2010	Ryckman	10.1371/journal.pone.0009040	IL4R	rs2239347	-	16	27359021	Infant	434	European	sPTB (<37wks)	-	-	-	-	?	N	-	Allelic	0.0014	-	-	-	-	-	Unadjusted
2010	Ryckman	10.1371/journal.pone.0009040	IL4R	rs3024676	-	16	27373558	Infant	434	European	sPTB (<37wks)	-	-	-	-	?	N	-	Allelic	0.03	-	-	-	-	-	Unadjusted
2010	Ryckman	10.1371/journal.pone.0009040	IL4R	rs1805015	-	16	27374180	Infant	434	European	sPTB (<37wks)	-	-	-	-	?	N	-	Allelic	0.04	-	-	-	-	-	Unadjusted
2010	Ryckman	10.1371/journal.pone.0009040	MMP8	rs1939020	-	11	102590717	Infant	434	European	sPTB (<37wks)	-	-	-	-	?	N	-	Allelic	0.03	-	-	-	-	-	Unadjusted
2010	Ryckman	10.1371/journal.pone.0009040	MTHFR	rs4846048	-	1	11846252	Infant	434	European	sPTB (<37wks)	-	-	-	-	?	N	-	Allelic	0.05	-	-	-	-	-	Unadjusted
2010	Ryckman	10.1371/journal.pone.0009040	MTHFR	rs1476413	-	1	11852300	Infant	434	European	sPTB (<37wks)	-	-	-	-	?	N	-	Genotype	0.02	-	-	-	-	-	Unadjusted
2010	Ryckman	10.1371/journal.pone.0009040	MTHFR	rs1994798	-	1	11854755	Infant	434	European	sPTB (<37wks)	-	-	-	-	?	N	-	Allelic	0.0039	-	-	-	-	-	Unadjusted
2010	Ryckman	10.1371/journal.pone.0009040	MTHFR	rs17421462	-	1	11856847	Infant	434	European	sPTB (<37wks)	-	-	-	-	?	N	-	Allelic	0.01	-	-	-	-	-	Unadjusted
2010	Ryckman	10.1371/journal.pone.0009040	MTHFR	rs17421511	-	1	11857788	Infant	434	European	sPTB (<37wks)	-	-	-	-	?	N	-	Genotype	0.01	-	-	-	-	-	Unadjusted
2010	Ryckman	10.1371/journal.pone.0009040	MTHFR	rs4846052	-	1	11857951	Infant	434	European	sPTB (<37wks)	-	-	-	-	?	N	-	Genotype	0.01	-	-	-	-	-	Unadjusted
2010	Ryckman	10.1371/journal.pone.0009040	MTHFR	rs11121832	-	1	11860120	Infant	434	European	sPTB (<37wks)	-	-	-	-	?	N	-	Allelic	0.01	-	-	-	-	-	Unadjusted
2010	Ryckman	10.1371/journal.pone.0009040	MTHFR	rs9651118	-	1	11862214	Infant	434	European	sPTB (<37wks)	-	-	-	-	?	N	-	Allelic	0.0025	-	-	-	-	-	Unadjusted
2010	Ryckman	10.1371/journal.pone.0009040	MTHFR	rs3737964	-	1	11867044	Infant	434	European	sPTB (<37wks)	-	-	-	-	?	N	-	Allelic	0.01	-	-	-	-	-	Unadjusted
2010	Ryckman	10.1371/journal.pone.0009040	MTRR	rs1532268	-	5	7878179	Infant	434	European	sPTB (<37wks)	-	-	-	-	?	N	-	Genotype	0.05	-	-	-	-	-	Unadjusted
2010	Ryckman	10.1371/journal.pone.0009040	NFKB1	rs13117745	-	4	103478703	Infant	434	European	sPTB (<37wks)	-	-	-	-	?	N	-	Allelic	0.01	-	-	-	-	-	Unadjusted
2010	Ryckman	10.1371/journal.pone.0009040	NFKB1	rs4648090	-	4	103527068	Infant	434	European	sPTB (<37wks)	-	-	-	-	?	N	-	Allelic	0.02	-	-	-	-	-	Unadjusted
2010	Ryckman	10.1371/journal.pone.0009040	NFKB1	rs4648141	-	4	103536901	Infant	434	European	sPTB (<37wks)	-	-	-	-	?	N	-	Allelic	0.05	-	-	-	-	-	Unadjusted
2010	Ryckman	10.1371/journal.pone.0009040	NFKBIB	rs3136646	-	19	39399277	Infant	434	European	sPTB (<37wks)	-	-	-	-	?	N	-	Genotype	0.03	-	-	-	-	-	Unadjusted
2010	Ryckman	10.1371/journal.pone.0009040	NR3C1	rs9324918	-	5	142767160	Infant	434	European	sPTB (<37wks)	-	-	-	-	?	N	-	Genotype	0.04	-	-	-	-	-	Unadjusted
2010	Ryckman	10.1371/journal.pone.0009040	PGEA1	rs6519132	-	22	39070922	Infant	434	European	sPTB (<37wks)	-	-	-	-	?	N	-	Genotype	0.05	-	-	-	-	-	Unadjusted
2010	Ryckman	10.1371/journal.pone.0009040	PGR	rs518162	-	11	101000501	Infant	434	European	sPTB (<37wks)	-	-	-	-	?	N	-	Allelic	0.01	-	-	-	-	-	Unadjusted
2010	Ryckman	10.1371/journal.pone.0009040	PGRMC1	rs2428757	-	X	118379813	Infant	434	European	sPTB (<37wks)	-	-	-	-	?	N	-	Genotype	0.03	-	-	-	-	-	Unadjusted
2010	Ryckman	10.1371/journal.pone.0009040	PLAUR	rs4803648	-	19	44145543	Infant	434	European	sPTB (<37wks)	-	-	-	-	?	N	-	Genotype	0.01	-	-	-	-	-	Unadjusted
2010	Ryckman	10.1371/journal.pone.0009040	PLAUR	rs4802189	-	19	44146930	Infant	434	European	sPTB (<37wks)	-	-	-	-	?	N	-	Genotype	0.01	-	-	-	-	-	Unadjusted
2010	Ryckman	10.1371/journal.pone.0009040	PLAUR	rs4251854	-	19	44163994	Infant	434	European	sPTB (<37wks)	-	-	-	-	?	N	-	Genotype	0.03	-	-	-	-	-	Unadjusted
2010	Ryckman	10.1371/journal.pone.0009040	PLG	rs9458011	-	6	161126323	Infant	434	European	sPTB (<37wks)	-	-	-	-	?	N	-	Allelic	0.03	-	-	-	-	-	Unadjusted
2010	Ryckman	10.1371/journal.pone.0009040	PON1	rs757158	-	7	94955528	Infant	434	European	sPTB (<37wks)	-	-	-	-	?	N	-	Genotype	0.01	-	-	-	-	-	Unadjusted
2010	Ryckman	10.1371/journal.pone.0009040	PON1	rs854547	-	7	94923856	Infant	434	European	sPTB (<37wks)	-	-	-	-	?	N	-	Allelic	0.05	-	-	-	-	-	Unadjusted
2010	Ryckman	10.1371/journal.pone.0009040	PON1	rs854548	-	7	94925820	Infant	434	European	sPTB (<37wks)	-	-	-	-	?	N	-	Allelic	0.0025	-	-	-	-	-	Unadjusted
2010	Ryckman	10.1371/journal.pone.0009040	PON1	rs854551	-	7	94927677	Infant	434	European	sPTB (<37wks)	-	-	-	-	?	N	-	Allelic	0.01	-	-	-	-	-	Unadjusted
2010	Ryckman	10.1371/journal.pone.0009040	PON1	rs854552	-	7	94927924	Infant	434	European	sPTB (<37wks)	C	-	0.250161	-	Protective	N	-	Allelic	0.0018	-	-	-	-	-	Adjusted
2010	Ryckman	10.1371/journal.pone.0009040	PON1	rs2272365	-	7	94948626	Infant	434	European	sPTB (<37wks)	G	-	0.141083	-	Risk	N	-	Allelic	0.04	-	-	-	-	-	Adjusted
2010	Ryckman	10.1371/journal.pone.0009040	PON2	rs2286233	-	7	95054257	Infant	434	European	sPTB (<37wks)	-	-	-	-	?	N	-	Allelic	0.04	-	-	-	-	-	Unadjusted
2010	Ryckman	10.1371/journal.pone.0009040	PTGER2	rs1254600	-	14	52780453	Infant	434	European	sPTB (<37wks)	-	-	-	-	?	N	-	Genotype	0.04	-	-	-	-	-	Unadjusted
2010	Ryckman	10.1371/journal.pone.0009040	PTGER3	rs17131465	-	1	71329456	Infant	434	European	sPTB (<37wks)	-	-	-	-	?	N	-	Genotype	0.04	-	-	-	-	-	Unadjusted
2010	Ryckman	10.1371/journal.pone.0009040	PTGER3	rs2256385	-	1	71448477	Infant	434	European	sPTB (<37wks)	-	-	-	-	?	N	-	Allelic	0.03	-	-	-	-	-	Unadjusted
2010	Ryckman	10.1371/journal.pone.0009040	PTGER3	rs6424414	-	1	71455470	Infant	434	European	sPTB (<37wks)	-	-	-	-	?	N	-	Allelic	0.03	-	-	-	-	-	Unadjusted
2010	Ryckman	10.1371/journal.pone.0009040	PTGER3	rs2300167	-	1	71458162	Infant	434	European	sPTB (<37wks)	-	-	-	-	?	N	-	Genotype	0.01	-	-	-	-	-	Unadjusted
2010	Ryckman	10.1371/journal.pone.0009040	PTGFR	rs1322934	-	1	78963437	Infant	434	European	sPTB (<37wks)	-	-	-	-	?	N	-	Genotype	0.02	-	-	-	-	-	Unadjusted
2010	Ryckman	10.1371/journal.pone.0009040	PTGFR	rs668005	-	1	78992817	Infant	434	European	sPTB (<37wks)	-	-	-	-	?	N	-	Genotype	0.01	-	-	-	-	-	Unadjusted
2010	Ryckman	10.1371/journal.pone.0009040	SERPINE1	rs2227667	-	7	100774749	Infant	434	European	sPTB (<37wks)	-	-	-	-	?	N	-	Allelic	0.03	-	-	-	-	-	Unadjusted
2010	Ryckman	10.1371/journal.pone.0009040	SHMT1	rs1979277	-	17	18232096	Infant	434	European	sPTB (<37wks)	-	-	-	-	?	N	-	Genotype	0.01	-	-	-	-	-	Unadjusted
2010	Ryckman	10.1371/journal.pone.0009040	SLC6A4	rs7224199	-	17	28523726	Infant	434	European	sPTB (<37wks)	-	-	-	-	?	N	-	Allelic	0.01	-	-	-	-	-	Unadjusted
2010	Ryckman	10.1371/journal.pone.0009040	SLC6A4	rs1042173	-	17	28525011	Infant	434	European	sPTB (<37wks)	-	-	-	-	?	N	-	Allelic	0.01	-	-	-	-	-	Unadjusted
2010	Ryckman	10.1371/journal.pone.0009040	SLC6A4	rs3794808	-	17	28531793	Infant	434	European	sPTB (<37wks)	-	-	-	-	?	N	-	Allelic	0.02	-	-	-	-	-	Unadjusted
2010	Ryckman	10.1371/journal.pone.0009040	SLC6A4	rs140701	-	17	28538532	Infant	434	European	sPTB (<37wks)	-	-	-	-	?	N	-	Allelic	0.02	-	-	-	-	-	Unadjusted
2010	Ryckman	10.1371/journal.pone.0009040	SLC6A4	rs2020942	-	17	28546914	Infant	434	European	sPTB (<37wks)	-	-	-	-	?	N	-	Allelic	0.02	-	-	-	-	-	Unadjusted
2010	Ryckman	10.1371/journal.pone.0009040	SLC6A4	rs4251417	-	17	28551858	Infant	434	European	sPTB (<37wks)	-	-	-	-	?	N	-	Allelic	0.0008	-	-	-	-	-	Unadjusted
2010	Ryckman	10.1371/journal.pone.0009040	TCN2	rs2267163	-	22	31011557	Infant	434	European	sPTB (<37wks)	-	-	-	-	?	N	-	Allelic	0.03	-	-	-	-	-	Unadjusted
2010	Ryckman	10.1371/journal.pone.0009040	TFPI	rs12693471	-	2	188326763	Infant	434	European	sPTB (<37wks)	G	-	0.304009	-	Protective	N	-	Allelic	0.004	-	-	-	-	-	Unadjusted
2010	Ryckman	10.1371/journal.pone.0009040	TFPI	rs8176541	-	2	188341047	Infant	434	European	sPTB (<37wks)	A	-	0.304009	-	Protective	N	-	Allelic	0.0043	-	-	-	-	-	Unadjusted
2010	Ryckman	10.1371/journal.pone.0009040	TFPI	rs7586970	-	2	188343497	Infant	434	European	sPTB (<37wks)	G	-	0.304009	-	Protective	N	-	Allelic	0.0037	-	-	-	-	-	Unadjusted
2010	Ryckman	10.1371/journal.pone.0009040	TFPI	rs3213739	-	2	188348670	Infant	434	European	sPTB (<37wks)	A	-	0.421244	-	Protective	N	-	Allelic	0.0044	-	-	-	-	-	Unadjusted
2010	Ryckman	10.1371/journal.pone.0009040	TFPI	rs8176508	-	2	188351063	Infant	434	European	sPTB (<37wks)	A	-	0.355553	-	Risk	N	-	Allelic	0.0037	-	-	-	-	-	Unadjusted
2010	Ryckman	10.1371/journal.pone.0009040	TFPI	rs2041778	-	2	188362974	Infant	434	European	sPTB (<37wks)	G	-	0.347627	-	Protective	N	-	Allelic	0.03	-	-	-	-	-	Unadjusted
2010	Ryckman	10.1371/journal.pone.0009040	TFPI	rs3755248	-	2	188370232	Infant	434	European	sPTB (<37wks)	G	-	0.303548	-	Protective	N	-	Allelic	0.03	-	-	-	-	-	Unadjusted
2010	Ryckman	10.1371/journal.pone.0009040	TFPI	rs7573488	-	2	188398080	Infant	434	European	sPTB (<37wks)	G	-	0.2647	-	Protective	N	-	Allelic	0.02	-	-	-	-	-	Unadjusted
2010	Ryckman	10.1371/journal.pone.0009040	TFPI	rs6434222	-	2	188412244	Infant	434	European	sPTB (<37wks)	T	-	0.121083	-	Risk	Y	Parity	Genotype (additive)	7e-05	2.49	1.59-3.91	-	-	-	Adjusted
2010	Ryckman	10.1371/journal.pone.0009040	TIMP3	rs5754289	-	22	33192544	Infant	434	European	sPTB (<37wks)	-	-	-	-	?	N	-	Genotype	0.03	-	-	-	-	-	Unadjusted
2010	Ryckman	10.1371/journal.pone.0009040	TIMP4	rs3773364	-	3	12189968	Infant	434	European	sPTB (<37wks)	-	-	-	-	?	N	-	Genotype	0.04	-	-	-	-	-	Unadjusted
2010	Ryckman	10.1371/journal.pone.0009040	TLR4	rs7869402	-	9	120478032	Infant	434	European	sPTB (<37wks)	-	-	-	-	?	N	-	Allelic	0.04	-	-	-	-	-	Unadjusted
2010	Ryckman	10.1371/journal.pone.0009040	TREM1	rs6939973	-	4	41250961	Infant	434	European	sPTB (<37wks)	-	-	-	-	?	N	-	Allelic	0.02	-	-	-	-	-	Unadjusted
2010	Ryckman	10.1371/journal.pone.0009040	TSHR	rs4903964	-	14	81468954	Infant	434	European	sPTB (<37wks)	-	-	-	-	?	N	-	Genotype	0.03	-	-	-	-	-	Unadjusted
2010	Ryckman	10.1371/journal.pone.0009040	TSHR	rs3783943	-	14	81471446	Infant	434	European	sPTB (<37wks)	-	-	-	-	?	N	-	Allelic	0.05	-	-	-	-	-	Unadjusted
2010	Ryckman	10.1371/journal.pone.0009040	TSHR	rs930099	-	14	81599511	Infant	434	European	sPTB (<37wks)	-	-	-	-	?	N	-	Allelic	0.03	-	-	-	-	-	Unadjusted
2010	Ryckman	10.1371/journal.pone.0009040	UGT1A1	rs929596	-	2	234674476	Infant	434	European	sPTB (<37wks)	-	-	-	-	?	N	-	Genotype	0.03	-	-	-	-	-	Unadjusted
2010	Ryckman	10.1371/journal.pone.0009040	UGT1A1	rs2302538	-	2	234676413	Infant	434	European	sPTB (<37wks)	-	-	-	-	?	N	-	Genotype	0.04	-	-	-	-	-	Unadjusted
2010	Ryckman	10.1371/journal.pone.0009040	UGT1A1	rs11888492	-	2	234679974	Infant	434	European	sPTB (<37wks)	-	-	-	-	?	N	-	Genotype	0.03	-	-	-	-	-	Unadjusted
2011	Day	10.1177/1933719110391277	KCNN3	rs1218585	-	1	154832661	Maternal	512	European	sPTB (<37wks)	-	-	-	-	?	N	-	Genotype	0.007	-	-	-	-	-	Unadjusted
2011	Day	10.1177/1933719110391277	KCNN3	rs1218584	-	1	154833067	Maternal	512	European	sPTB (<37wks)	-	-	-	-	?	N	-	Genotype	0.05	-	-	-	-	-	Unadjusted
2011	Day	10.1177/1933719110391277	KCNN5	novel 153099353	-			Maternal	512	European	sPTB (<37wks)	-	-	-	-	?	N	-	Allelic	0.02	-	-	-	-	-	Unadjusted
2011	Iwanga	10.1111/j.1600-0765.2010.01338.x	FcγRIIb	rs2125685	Nt 645 + 25A/G	1	161643044	Maternal	122	East Asian	sPTB (<37wks)	A	G	0.590164	0.409836	Risk	N	-	Genotypetypic	0.048	-	-	-	-	-	Unadjusted
2012	Jones	10.3109/14767058.2011.569614	MMP-9	rs73622645	C1562T	20	44635845	Maternal	487	European	sPTB (<37wks)	T	C	0.17462	0.82538	Risk	N	-	Genotype (TT+CTvsCC - dominant model)	<0.05	1.7	1.0-2.8	-	-	-	Unadjusted
2012	Jones	10.3109/14767058.2011.569614	TNFR2	rs1061622	M196R	1	12252955	Maternal	288	American	sPTB (<37wks)	G	T	0.208715	0.791285	Risk	N	-	Genotype (GG+GTvsTT - dominant model)	<0.05	2.3	1.1-4.6	-	-	-	Unadjusted
2012	Karjalainen (a)	10.1038/pr.2011.2	SFTPD	rs721917	met31Thr	10	81706324	Infant	607	European	sPTB (<37wks)	T	C	0.631086	0.355537	Risk	N	-	Alellic	0.04	1.29	1.01-1.66	-	-	-	Adjusted
2012	Karjalainen (b)	10.1371/journal.pone.0051378	AR	rs5031002	-	X	66942625	Infant	468	European	sPTB (<37wks)	"Minor allele"	"Major allele"	0.0140791	0.985921	Protective	Y	Sex	Genotype (additive model)	0.03	0.23	0.06-0.86	-	-	-	Unadjusted
2013	Chun	10.1371/journal.pone.0078032	FSHR	rs12052281	-	2	49268478	Maternal	262	European	sPTB (<37wks)	G	C	"Minor allele"	"Major allele"	Risk	N	-	Allelic	0.026	-	-	-	-	-	Unadjusted
2013	Harmon	10.1093/aje/kwt108	IL13	rs7737470	-	5	131974063	Maternal	916	European	sPTB (<37wks)	A	-	0.20441		Risk	Y	% of Yoruban ancestry	Allelic	<0.0005	-	-	-	1.4-2.5	-	Adjusted
2013	Harmon	10.1093/aje/kwt108	IL13	rs3091307	-	5	131989136	Maternal	916	European	sPTB (<37wks)	G	-	0.205644		Risk	Y	% of Yoruban ancestry	Allelic	<0.0005	-	-	-	1.4-2.6	-	Adjusted
2013	Harmon	10.1093/aje/kwt108	IL13	rs1881457	-	5	131992409	Maternal	916	European	sPTB (<37wks)	C	-	0.20441		Risk	Y	% of Yoruban ancestry	Allelic	<0.0005	-	-	-	1.3-2.5	-	Adjusted
2013	Harmon	10.1093/aje/kwt108	IL13	rs20541	-	5	131995964	Maternal	916	European	sPTB (<37wks)	T	-	0.189367		Risk	Y	% of Yoruban ancestry	Allelic	-	-	-	-	1.1-2.1	-	Unadjusted
2013	Harmon	10.1093/aje/kwt108	IL12A	rs692890	-	3	159699573	Maternal	916	European	sPTB (<37wks)	T	-	0.161867		Protective	Y	% of Yoruban ancestry	Allelic	-	-	-	-	0.5-0.9	-	Unadjusted
2013	Harmon	10.1093/aje/kwt108	IL12A	rs755004	-	3	159700325	Maternal	916	European	sPTB (<37wks)	T	-	0.167915		Risk	Y	% of Yoruban ancestry	Allelic	-	-	-	-	1.1-2.1	-	Unadjusted
2013	Harmon	10.1093/aje/kwt108	IFNGR2	rs2268241	-	21	34781050	Maternal	916	European	sPTB (<37wks)	A	-	0.153111		Protective	Y	% of Yoruban ancestry	Allelic	-	-	-	-	0.3-0.9	-	Unadjusted
2013	Harmon	10.1093/aje/kwt108	KIR3DL2	rs3816051	-	19	55385604	Maternal	916	European	sPTB (<37wks)	C	-	0.485		Risk	Y	% of Yoruban ancestry	Allelic	-	-	-	-	1.1-1.9	-	Unadjusted
2013	Harmon	10.1093/aje/kwt108	IL4	rs2243250	-	5	132009154	Maternal	916	European	sPTB (<37wks)	C	-	0.87333		Protective	Y	% of Yoruban ancestry	Allelic	-	-	-	-	0.4-0.9	-	Unadjusted
2013	Harmon	10.1093/aje/kwt108	IL4	rs2243263	-	5	132013299	Maternal	916	European	sPTB (<37wks)	C	-	0.117369		Risk	Y	% of Yoruban ancestry	Allelic	-	-	-	-	1.1-2.3	-	Unadjusted
2013	Harmon	10.1093/aje/kwt108	IL4	rs2243267	-	5	132013886	Maternal	916	European	sPTB (<37wks)	C	-	0.128712		Risk	Y	% of Yoruban ancestry	Allelic	-	-	-	-	1.2-2.6	-	Unadjusted
2013	Harmon	10.1093/aje/kwt108	IL4	rs2243270	-	5	132014109	Maternal	916	European	sPTB (<37wks)	G	-	0.147697		Risk	Y	% of Yoruban ancestry	Allelic	-	-	-	-	1.1-2.5	-	Unadjusted
2013	Harmon	10.1093/aje/kwt108	IL4	rs11242122	-	5	132024708	Maternal	916	European	sPTB (<37wks)	G	-	0.76607		Protective	Y	% of Yoruban ancestry	Allelic	<0.0005	-	-	-	0.4-0.7	-	Unadjusted
2013	Harmon	10.1093/aje/kwt108	IL4	rs11242123	-	5	132025487	Maternal	916	European	sPTB (<37wks)	T	-	0.137587		Risk	Y	% of Yoruban ancestry	Allelic	-	-	-	-	1.2-2.6	-	Unadjusted
2013	McElroy	10.1007/s00439-013-1304-5	CR1	rs6691117	-	1	207782931	Maternal	565	European	sPTB (<37wks)	G	A	"Minor allele"	"Major allele"	Risk	Y	Body mass index (BMI), gravidity, ethanol use and smoking use.	Genotype (additive)	0.000107	1.732	-	-	-	-	Adjusted
2013	McElroy	10.1007/s00439-013-1304-5	CR1	rs12034383	-	1	207803595	Maternal	565	European	sPTB (<37wks)	G	A	"Minor allele"	"Major allele"	Risk	Y	Body mass index (BMI), gravidity, ethanol use and smoking use.	Genotype (additive)	0.0307	1.31	-	-	-	-	Adjusted
2013	McElroy	10.1007/s00439-013-1304-5	CR1	rs10429953	-	1	207788578	Maternal	539	European	sPTB (<37wks)	G	A	"Minor allele"	"Major allele"	Risk	N	-	Genotype (additive)	0.000131	1.931	-	-	-	-	Unadjusted
2013	McElroy	10.1007/s00439-013-1304-5	CR1	rs10429943	-	1	207789471	Maternal	539	European	sPTB (<37wks)	T	C	"Minor allele"	"Major allele"	Risk	N	-	Genotype (additive)	0.000374	1.841	-	-	-	-	Unadjusted
2013	McElroy	10.1007/s00439-013-1304-5	CR1	rs11118166	-	1	207781995	Maternal	539	European	sPTB (<37wks)	G	A	"Minor allele"	"Major allele"	Risk	N	-	Genotype (additive)	0.000578	1.776	-	-	-	-	Unadjusted
2013	McElroy	10.1007/s00439-013-1304-5	CR1	rs12567990	-	1	207681685	Maternal	539	European	sPTB (<37wks)	T	C	"Minor allele"	"Major allele"	Risk	N	-	Genotype (additive)	0.000582	1.791	-	-	-	-	Unadjusted
2013	McElroy	10.1007/s00439-013-1304-5	CR1	rs12141045	-	1	207772154	Maternal	539	European	sPTB (<37wks)	G	A	"Minor allele"	"Major allele"	Risk	N	-	Genotype (additive)	0.000622	1.776	-	-	-	-	Unadjusted
2013	McElroy	10.1007/s00439-013-1304-5	CR1	rs599948	-	1	207752239	Maternal	539	European	sPTB (<37wks)	C	T	"Minor allele"	"Major allele"	Risk	N	-	Genotype (additive)	0.000704	1.664	-	-	-	-	Unadjusted
2013	McElroy	10.1007/s00439-013-1304-5	CR1	rs677066	-	1	207773991	Maternal	539	European	sPTB (<37wks)	C	T	"Minor allele"	"Major allele"	Risk	N	-	Genotype (additive)	0.0017	1.591	-	-	-	-	Unadjusted
2013	McElroy	10.1007/s00439-013-1304-5	CR1	rs12080578	-	1	207820612	Maternal	539	European	sPTB (<37wks)	G	A	"Minor allele"	"Major allele"	Risk	N	-	Genotype (additive)	0.04018	1.525	-	-	-	-	Unadjusted
2013	McElroy	10.1007/s00439-013-1304-5	C4BPA	rs2491393	-	1	207300259	Maternal	539	European	sPTB (<37wks)	G	A	"Minor allele"	"Major allele"	Risk	N	-	Genotype (additive)	0.03275	1.335	-	-	-	-	Unadjusted
2013	McElroy	10.1007/s00439-013-1304-5	F5	rs3753305	-	1	169554058	Maternal	539	European	sPTB (<37wks)	G	C	"Minor allele"	"Major allele"	Risk	N	-	Genotype (additive)	0.00552	1.422	-	-	-	-	Unadjusted
2013	Rocha	10.1016/j.ajog.2013.05.020	RLN2	rs3758239	-	9	5306824	Maternal	40	Mixed/unclassified	sPTB (<37wks)	A	G	0.7	0.3	Risk	N	-	Genotype	0.003	7.14	1.7-25	-	-	-	Unadjusted
2013	Wang	10.1371/journal.pone.0065657	SEPS1	rs28665122	G-105A	15	101817727	Infant	1242	East Asian	sPTB (<37wks)	A	G	0.0782889	0.921711	Risk	Y	Maternal age at delivery & neonatal sex	Genotype (AA+GAvsGG - dominant model)	<0.001	1.87	1.36-2.57	-	-	-	Unadjusted
2015	Langmia (b)	10.1097/fpc.0000000000000125	VEGFA	rs2010963	-	6	43738350	Maternal	495	Mixed/unclassified	sPTB (<37wks)	G	C	0.685212	0.306727	Risk	Y	Previous PTB & gestational diabetes	Allelic	0.004	1.8	1.22-2.76	-	-	-	Adjusted
2015	Langmia (b)	10.1097/fpc.0000000000000125	VEGFA	rs699947	-	6	43738350	Maternal	495	Mixed/unclassified	sPTB (<37wks)	A	C	0.952242	0.0477576	Protective	Y	Previous PTB & gestational diabetes	Allelic	0.03	0.47	0.24-0.93	-	-	-	Unadjusted
2016	Frey	10.1016/j.ajog.2016.03.008	PRKCA	rs7225452	-	17	64380274	Maternal	833	American	sPTB (<37wks)	A	-	0.43479	-	Risk	Y	Previous PTB	Genotype (additive model)	0.00012	1.98	-	-	-	-	Unadjusted
2016	Frey	10.1016/j.ajog.2016.03.008	PRKCA	rs4486944	-	17	64407945	Maternal	833	American	sPTB (<37wks)	C	-	0.483866	-	Risk	Y	Previous PTB	Genotype (additive model)	0.00054	1.86	-	-	-	-	Unadjusted
2016	Frey	10.1016/j.ajog.2016.03.008	PRKCA	rs6504424	-	17	64387328	Maternal	833	American	sPTB (<37wks)	A	-	0.482941	-	Risk	Y	Previous PTB	Genotype (additive model)	0.00048	1.9	-	-	-	-	Unadjusted
2016	Frey	10.1016/j.ajog.2016.03.008	PRKCA	rs16960070	-	17	64701109	Maternal	833	American	sPTB (<37wks)	A	G	0.0564706	-	Risk	Y	Previous PTB	Genotype (dominant model)	0.00017	3.02	-	-	-	-	Unadjusted
2016	Frey	10.1016/j.ajog.2016.03.008	MMP2	rs11639960	-	16	55533270	Maternal	833	American	sPTB (<37wks)	-	-	-	-	Risk	Y	Previous PTB	Genotype (recessive model)	2.6e-05	9.1	-	-	-	-	Unadjusted
2016	Frey	10.1016/j.ajog.2016.03.008	TIMP2	rs2277698	-	17	76867017	Maternal	833	American	sPTB (<37wks)	-	-	-	-	Risk	Y	Previous PTB	Genotype (recessive model)	0.00068	8.44	-	-	-	-	Unadjusted
2016	Frey	10.1016/j.ajog.2016.03.008	IL16	rs7171517	-	15	81583481	Maternal	833	American	sPTB (<37wks)	-	-	-	-	Risk	Y	Previous PTB	Genotype (dominant model)	0.00086	2.26	-	-	-	-	Unadjusted
2016	Pereyra	10.1016/j.ejogrb.2016.04.030	IL6	rs1800795	-	7	22766645	Maternal	250	American	sPTB (<37wks)	C	-	0.2036	-	Risk	Y	Smoke exposure	Genotype	<0.05	2.8	1.2-6.4	-	-	-	Unadjusted
2016	Pereyra	10.1016/j.ejogrb.2016.04.030	IL1β	rs16944	-	2	113594867	Maternal	250	American	sPTB (<37wks)	A	-	0.43184	-	Protective	Y	Smoke exposure	Genotype	<0.01	0.4	0.2-2.8	-	-	-	Unadjusted
2017	He	10.1002/jcla.22125	IGF1	rs972936	-	12	102824921	Maternal	362	East Asian	sPTB (<37wks)	A	G	0.441989	0.558011	Risk	Y	Maternal age, educational level, parity, infant gender, pre-pregnancy, BMI, and status of GDM	Genotype (AA + AG vs GG)	0.037	1.73	1.03-2.91	-	-	-	Unadjusted
2017	He	10.1002/jcla.22125	IGF1	rs972936	-	12	102824921	Maternal	362	East Asian	sPTB (<37wks)	A	G	0.441989	0.558011	Risk	Y	Parity and infant gender	Genotype (AA + AG vs GG)	0.045	1.69	1.01-2.82	-	-	-	Unadjusted
2017	He	10.1002/jcla.22125	IGF1R	rs2229765	-	15	99478225	Maternal	362	East Asian	sPTB (<37wks)	A	G	0.343923	0.656077	Protective	Y	Parity and infant gender	Genotype (AA + AG vs GG)	0.045	0.63	0.40-0.99	-	-	-	Unadjusted
2017	Liu	10.3892/mmr.2017.6475	PLA2G4D	rs4924618	-	15	42371752	Maternal	359	East Asian	sPTB (<37wks)	T	A	0.43454	0.56546	Protective	Y	Maternal age, educational level, parity, pre-pregnancy BMI, GDM status & infant sex	Genotype (TT+ATvsAA)	-	0.61	0.37-0.99	-	-	-	Unadjusted
2018	Barchitta	10.3390/nu10091172	VDR	rs2228570	Fokl	12	48272895	Maternal	187	European	sPTB (<37wks)	A	G	0.29	0.71	Risk	Y	Age, smoking, educational level ,employment status, pre-gestational BMI, gestational weight gain, vitamin D intake, use of vitamin D supplements, type of delivery & parity	Genotype (additive)	0.002	4.015	1.649-9.771	-	-	-	Unadjusted
2018	Javorksi	10.1016/j.gene.2017.10.087	VDR	rs2228570	Fokl	12	48272895	Maternal	378	American	sPTB (<37wks)	T	C	0.35455	0.64545	Risk	Y	Ethnicity, previous pre-mature birth, premature mother, family history of prematurity, urinary tract infection during pregnancy, leucorrhoea, premature birth among primiparous and multiparous, categorized parity, neonate weight,presence of infections during pregnancy, chorioamnionitis, PROM & gestational diabetes.	Allelic	0.00014	2.36	1.48-3.79	-	-	-	Unadjusted
2018	Javorksi	10.1016/j.gene.2017.10.087	VDR	rs2228570	Fokl	12	48272895	Maternal	378	American	sPTB (<37wks)	T	C	0.35455	0.64545	Risk	Y	Ethnicity, previous pre-mature birth, premature mother, family history of prematurity, urinary tract infection during pregnancy, leucorrhoea, premature birth among primiparous and multiparous, categorized parity, neonate weight,presence of infections during pregnancy, chorioamnionitis, PROM & gestational diabetes.	Genotype (TTvsCC)	0.00013	7.49	2.29-32.32	-	-	-	Unadjusted
2018	Javorksi	10.1016/j.gene.2017.10.087	VDR	rs11568820	Cdx-2	12	48302545	Maternal	378	American	sPTB (<37wks)	A	G	0.420529	0.579471	Risk	Y	Ethnicity, previous pre-mature birth, premature mother, family history of prematurity, urinary tract infection during pregnancy, leucorrhoea, premature birth among primiparous and multiparous, categorized parity, neonate weight,presence of infections during pregnancy, chorioamnionitis, PROM & gestational diabetes.	Allelic	0.0466	1.55	1.01-2.40	-	-	-	Unadjusted
2018	Javorksi	10.1016/j.gene.2017.10.087	VDR	rs11568820	Cdx-2	12	48302545	Maternal	378	American	sPTB (<37wks)	A	G	0.420529	0.579471	Risk	Y	Ethnicity, previous pre-mature birth, premature mother, family history of prematurity, urinary tract infection during pregnancy, leucorrhoea, premature birth among primiparous and multiparous, categorized parity, neonate weight,presence of infections during pregnancy, chorioamnionitis, PROM & gestational diabetes.	Genotype (AAvsGG)	0.01724	3.11	1.14-9.22	-	-	-	Unadjusted
2019	Kovac	10.3389/fgene.2019.00540	PER3	rs228669	-	1	7870048	Maternal	899	Mixed/unclassified	sPTB (<37wks)	A	G	0.207453	0.792547	Risk	N	-	Genotype (AA)	0.01			-	-	-	Adjusted
2019	Ijabi	10.1016/j.ejogrb.2019.04.013	SKA2	rs7208505	-	17	57187729	Maternal	593	Mixed/unclassified	sPTB (<37wks)	A	G	0.435076	0.565767	Risk	Y	BMI, age	Genotype (AAvsGG - codominant model)	<0.001	9.6	4.5-20.2	-	-	-	Unadjusted
2020	Silva	10.1080/14767058.2018.1487938	MBL2	rs1800450	Codon 54 (G>A)	10	54531235	Maternal	129	Mixed/unclassified	sPTB (<37wks)	"Major allele"	"Minor allele"	0.918605	0.0813953	Risk	N	-	Genotype	0.012	-	-	-	-	-	Unadjusted
2020	Silva	10.1080/14767058.2018.1487938	MBL2	rs1800450	Codon 54 (G>A)	10	54531235	Infant	142	Mixed/unclassified	sPTB (<37wks)	"Major allele"	"Minor allele"	0.837887	0.162113	Risk	N	-	Genotype	0.01	-	-	-	-	-	Unadjusted
2020	Silva	10.1080/14767058.2018.1487938	MBL2	rs1800451	Codon 57 (G>A)	10	54531226	Maternal	121	Mixed/unclassified	sPTB (<37wks)	"Major allele"	"Minor allele"	0.929752	0.0702479	Risk	N	-	Genotype	0.001	-	-	-	-	-	Unadjusted
2022	Kadivnik	10.1111/jog.15194	PGR	rs1942836	-	11	101049347	Infant	218	European	sPTB (<37wks)	C	T	0.125	0.875	Risk	N	-	Allelic	0.03	1.89	1.05-3.39	-	-	-	Unadjusted
