# Supplementary material for: The Role of Genetics in Preterm Birth
Source: Reprod Sci. 2023 Jul 14;30(12):3410–27. doi: 10.1007/s43032-023-01287-9 (PMC10692032; doi:10.1007/s43032-023-01287-9)
Supplement: Supplementary file 3 — ESM 3 [file 43032_2023_1287_MOESM3_ESM.xlsx]

## Sheet: Online Resource 3 Information
	INFORMATION FOR ONLINE RESOURCE 3
	Manuscript Title: The role of genetics in preterm birth Journal: Reproductive Sciences Authors: Elyse Mead, Carol Wang, Jason Phung, Joanna YX Fu, Scott Williams, Mario Merialdi, Bo Jacobsson, Stephen Lye, Ramkumar Menon, Craig Pennell*1,2,3 *Corresponding author email address: craig.pennell@newcastle.edu.au 1 School of Medicine and Public Health, University of Newcastle, Newcastle, NSW, 2308, Au…
	Online Resource 3: Summary findings from genome-wide association studies (GWAS) published between 2011-2023 with genome-wide significant results (P value <5x10-08).
	GWAS with SNPs associated with preterm birth (PTB) at a genome-wide significance (defined as P value <5x10-08) in the discovery cohort, replication cohort, or from meta-analyses of discovery and replication data, were included. Studies examining maternal or infant samples of any ethnicity and preterm birth (PTB) of any sub-phenotype or gestation, were included. The table is sorted by year publish…
	Abbreviations: Chromosome (CHR), Base pair position (BP), Single nucleotide variants (SNV), Insertion/deletion (DELINS), Preterm birth (PTB), Spontaneous Preterm Birth (sPTB), Gestational Age (GA), Allele 1 (A1), Allele 2 (A2), Insertion (I), Deletion (D), Odds ratio (OR).

## Sheet: Online Resource 3
Year	Author	DOI	Gene/Nearest Gene(s)	rsID	CHR	BP	Variant type	Sample	Sample size (discovery cohort)	Super Population	Phenotype	A1	A2	Freq A1	P value (discovery cohort)	Effect size (discovery cohort)	P value (replication cohort)	Effect size (replication cohort)	P value (combined discovery and replication)
2023	Solé-Navais	10.1038/s41588-023-01343-9	WNT4	rs12037376	1	22462111	SNV	Maternal	192084	European	GA	G	A	0.7662	2.02e-24	-0.5999	-	-	-
2023	Solé-Navais	10.1038/s41588-023-01343-9	HIVEP3	rs625036	1	42270779	SNV	Maternal	171507	European	GA	G	A	0.636	1.1e-08	0.2746	-	-	-
2023	Solé-Navais	10.1038/s41588-023-01343-9	FAF1	rs72898946	1	50959262	SNV	Maternal	171507	European	GA	C	A	0.1027	2.25e-09	0.4565	-	-	-
2023	Solé-Navais	10.1038/s41588-023-01343-9	TET3	rs34555419	2	74235926	SNV	Maternal	168551	European	GA	G	A	0.0538	3.41e-17	-0.9079	-	-	-
2023	Solé-Navais	10.1038/s41588-023-01343-9	LSM3	rs9823520	3	14293832	SNV	Maternal	170139	European	GA	G	A	0.7833	1.04e-09	-0.3472	-	-	-
2023	Solé-Navais	10.1038/s41588-023-01343-9	ADCY5	rs28654158	3	123112292	SNV	Maternal	189126	European	GA	T	C	0.598	2.85e-12	-0.3266	-	-	-
2023	Solé-Navais	10.1038/s41588-023-01343-9	EEFSEC	rs2659685	3	128122396	SNV	Maternal	164225	European	GA	G	A	0.7062	1.05e-09	-0.3426	-	-	-
2023	Solé-Navais	10.1038/s41588-023-01343-9	MRPS22	rs62270785	3	139004333	SNV	Maternal	168818	European	GA	G	A	0.0223	4.67e-10	-1.0561	-	-	-
2023	Solé-Navais	10.1038/s41588-023-01343-9	ZBTB38	rs7650602	3	141147414	SNV	Maternal	190717	European	GA	T	C	0.5247	1.01e-12	-0.3187	-	-	-
2023	Solé-Navais	10.1038/s41588-023-01343-9	KCNAB1	rs4359773	3	155862524	SNV	Maternal	170140	European	GA	G	A	0.4224	2.53e-22	-0.4598	-	-	-
2023	Solé-Navais	10.1038/s41588-023-01343-9	LEKR1	rs6780427	3	156697097	SNV	Maternal	170140	European	GA	G	A	0.4029	2.63e-08	0.2657	-	-	-
2023	Solé-Navais	10.1038/s41588-023-01343-9	KDR	rs113828443	4	55895282	SNV	Maternal	170139	European	GA	T	C	0.0701	1.72e-09	-0.5723	-	-	-
2023	Solé-Navais	10.1038/s41588-023-01343-9	HAND2	rs6831441	4	174733296	SNV	Maternal	170140	European	GA	T	G	0.7012	1.27e-10	-0.3316	-	-	-
2023	Solé-Navais	10.1038/s41588-023-01343-9	EBF1	rs2963463	5	157895049	SNV	Maternal	168551	European	GA	T	C	0.2678	2.44e-47	-0.7696	-	-	-
2023	Solé-Navais	10.1038/s41588-023-01343-9	HLA-DQA1	rs3129768	6	32595083	SNV	Maternal	183499	European	GA	T	G	0.7553	7.45e-11	-0.3729	-	-	-
2023	Solé-Navais	10.1038/s41588-023-01343-9	GDAP1	rs6472846	8	75315146	SNV	Maternal	170140	European	GA	G	C	0.5801	1.26e-13	-0.3509	-	-	-
2023	Solé-Navais	10.1038/s41588-023-01343-9	FBXO32	rs143530128	8	124603784	SNV	Maternal	170140	European	GA	G	A	0.9758	1.64e-08	0.8931	-	-	-
2023	Solé-Navais	10.1038/s41588-023-01343-9	COL27A1	rs7023208	9	116935764	SNV	Maternal	170139	European	GA	G	C	0.3376	2.6e-12	-0.3465	-	-	-
2023	Solé-Navais	10.1038/s41588-023-01343-9	TFAP4	rs2387280	16	4339684	SNV	Maternal	170136	European	GA	T	A	0.2539	3.31e-09	-0.3205	-	-	-
2023	Solé-Navais	10.1038/s41588-023-01343-9	MYOCD	rs17713682	17	12416363	SNV	Maternal	190711	European	GA	T	G	0.1949	1.82e-08	-0.3308	-	-	-
2023	Solé-Navais	10.1038/s41588-023-01343-9	TCEA2	rs6090040	20	62692060	SNV	Maternal	170138	European	GA	C	A	0.4971	2.26e-10	0.3021	-	-	-
2023	Solé-Navais	10.1038/s41588-023-01343-9	AGTR2	rs5991030	X	115129904	SNV	Maternal	189456	European	GA	T	C	0.5633	2.81e-24	0.486	-	-	-
2023	Solé-Navais	10.1038/s41588-023-01343-9	RAP2C	rs5930554	X	131312089	SNV	Maternal	167294	European	GA	T	C	0.6766	7.56e-10	0.3247	-	-	-
2023	Solé-Navais	10.1038/s41588-023-01343-9	WNT4	rs3820282	1	22468215	SNV	Maternal	192084	European	GA	T	C	0.1616	9.87e-24	0.5965	-	-	-
2023	Solé-Navais	10.1038/s41588-023-01343-9	EEFSEC	rs4241495	3	128111174	SNV	Maternal	189128	European	GA	T	C	0.7001	4.98e-09	-0.3019	-	-	-
2023	Solé-Navais	10.1038/s41588-023-01343-9	KCNAB1	rs1488425	3	155838900	SNV	Maternal	170139	European	GA	G	A	0.5908	3.56e-20	0.4361	-	-	-
2023	Solé-Navais	10.1038/s41588-023-01343-9	HAND2	rs11732983	4	174736082	SNV	Maternal	190717	European	GA	T	C	0.662	1.67e-10	-0.3146	-	-	-
2023	Solé-Navais	10.1038/s41588-023-01343-9	EBF1	rs2963463	5	157895049	SNV	Maternal	168551	European	GA	T	C	0.2507	2.44e-47	-0.7696	-	-	-
2023	Solé-Navais	10.1038/s41588-023-01343-9	HLA-DQA1	rs9271673	6	32592833	SNV	Maternal	170138	European	GA	G	C	0.763	3.31e-09	-0.3516	-	-	-
2023	Solé-Navais	10.1038/s41588-023-01343-9	WNT4	rs3820282	1	22468215	SNV	Maternal	264530	European	sPTB (<37 wks)	T	C	0.1616	5.92e-11	0.789951	-	-	-
2023	Solé-Navais	10.1038/s41588-023-01343-9	EEFSEC	rs4241495	3	128111174	SNV	Maternal	245543	European	sPTB (<37 wks)	T	C	0.7001	3.86e-12	1.2471	-	-	-
2023	Solé-Navais	10.1038/s41588-023-01343-9	KCNAB1	rs1488425	3	155838900	SNV	Maternal	243953	European	sPTB (<37 wks)	G	A	0.5908	1.19e-09	0.846253	-	-	-
2023	Solé-Navais	10.1038/s41588-023-01343-9	HAND2	rs11732983	4	174736082	SNV	Maternal	264530	European	sPTB (<37 wks)	T	C	0.662	4.94e-08	1.16869	-	-	-
2023	Solé-Navais	10.1038/s41588-023-01343-9	EBF1	rs2963463	5	157895049	SNV	Maternal	243953	European	sPTB (<37 wks)	T	C	0.2507	8.76e-23	1.35394	-	-	-
2023	Solé-Navais	10.1038/s41588-023-01343-9	HLA-DQA1	rs9271673	6	32592833	SNV	Maternal	243953	European	sPTB (<37 wks)	G	C	0.763	2.29e-08	1.2042	-	-	-
2023	Solé-Navais	10.1038/s41588-023-01343-9	LRP5	rs312777	11	68107264	SNV	Maternal	243953	European	sPTB (<37 wks)	G	C	0.2389	6.64e-09	1.20642	-	-	-
2023	Solé-Navais	10.1038/s41588-023-01343-9	WNT4	rs12037376	1	22462111	SNV	Maternal	264530	European	sPTB (<37 wks)	G	A	0.7662	1.03e-10	1.25893	-	-	-
2023	Solé-Navais	10.1038/s41588-023-01343-9	EEFSEC	rs2659685	3	128122396	SNV	Maternal	263882	European	sPTB (<37 wks)	G	A	0.7062	2.65e-11	1.22518	-	-	-
2023	Solé-Navais	10.1038/s41588-023-01343-9	EBF1	rs2963463	5	157895049	SNV	Maternal	243953	European	sPTB (<37 wks)	T	C	0.2678	8.76e-23	1.35394	-	-	-
2022	Gupta	10.1038/s41598-022-04881-0	MAST1	rs188343966	19	12973701	SNV	Maternal	310	European	sPTB (<34wks)	-	-	-	1.69e-08	-	-	-	-
2022	Gupta	10.1038/s41598-022-04881-0	LOC105377408	rs187066375	4	67571169	SNV	Maternal	310	European	PPROM (<34wks)	-	-	-	5.71e-09	-	-	-	-
2022	Gupta	10.1038/s41598-022-04881-0	LOC105377408	rs151199874	4	125325409	SNV	Maternal	310	European	PPROM (<34wks)	-	-	-	5.11e-08	-	-	-	-
2021	Huusko	10.1038/s41598-021-96374-9	DNAJB8	rs1735545	3	128081260	SNV	Maternal	43568	European	sPTB (<37weeks)	G	C	0.771	4.32e-09	1.2	-	-	-
2021	Huusko	10.1038/s41598-021-96374-9	DNAJB8	rs1702122	3	128083332	SNV	Maternal	43568	European	sPTB (<37weeks)	G	A	0.255	5.53e-09	0.839	-	-	-
2021	Huusko	10.1038/s41598-021-96374-9	DNAJB8	rs1702119	3	128094493	SNV	Maternal	43568	European	sPTB (<37weeks)	T	C	0.746	6.21e-09	1.19	-	-	-
2021	Huusko	10.1038/s41598-021-96374-9	DNAJB8	rs1735538	3	128092102	SNV	Maternal	43568	European	sPTB (<37weeks)	G	A	0.255	6.34e-09	0.84	-	-	-
2021	Huusko	10.1038/s41598-021-96374-9	DNAJB8	rs2977565	3	128095767	SNV	Maternal	43568	European	sPTB (<37weeks)	G	A	0.772	6.63e-09	1.2	-	-	-
2021	Huusko	10.1038/s41598-021-96374-9	DNAJB8	rs3021461	3	128095652	SNV	Maternal	43568	European	sPTB (<37weeks)	T	C	0.772	6.69e-09	1.2	-	-	-
2019	Liu	10.1038/s41467-019-11881-8	LPP	rs112912841	3	187987683	SNV	Infant	61287	European	sPTB (<34wks)	G	A	0.0615947	9.85e-09	1.64	0.26	0.67	1.11e-07
2019	Liu	10.1038/s41467-019-11881-8	SPATA6	rs1877720	1	48824407	SNV	Infant	61287	European	sPTB (<34wks)	T	C	0.0465204	4.33e-08	1.64	0.49	0.85	4.03e-07
2019	Liu	10.1038/s41467-019-11881-8	CKAP2L	rs7594852	2	113521754	SNV	Infant	84689	European	GA	C	T	0.53	1.88e-12	0.034	0.00369	0.041	3.96e-14
2019	Liu	10.1038/s41467-019-11881-8	IL1A	rs7594852	2	113521754	SNV	Infant	84689	European	GA	C	T	-	1.877e-12	0.0336	-	-	-
2019	Liu	10.1038/s41467-019-11881-8	IL1A,ILB	rs2856838	2	113539972	SNV	Infant	84689	European	GA	G	A	-	3.339e-12	0.0341	-	-	-
2019	Liu	10.1038/s41467-019-11881-8	IL1A,ILB	rs6746923	2	113553426	SNV	Infant	84689	European	GA	G	A	-	3.634e-12	0.034	-	-	-
2019	Liu	10.1038/s41467-019-11881-8	IL1A,ILB	rs3783515	2	113545834	SNV	Infant	84689	European	GA	A	G	-	3.709e-12	0.034	-	-	-
2019	Liu	10.1038/s41467-019-11881-8	IL1A	rs3783516	2	113545678	SNV	Infant	84689	European	GA	C	T	-	3.758e-12	0.034	-	-	-
2019	Liu	10.1038/s41467-019-11881-8	CKAP2L	rs3783547	2	113533339	SNV	Infant	84689	European	GA	A	G	-	4.254e-12	0.0339	-	-	-
2019	Liu	10.1038/s41467-019-11881-8	IL1A,ILB	rs7591704	2	113521157	SNV	Infant	84689	European	GA	C	G	-	1.316e-11	0.0323	-	-	-
2019	Liu	10.1038/s41467-019-11881-8	CKAP2L	rs11687733	2	113555788	SNV	Infant	84689	European	GA	T	C	-	2.829e-11	0.0506	-	-	-
2019	Liu	10.1038/s41467-019-11881-8	IL1A,ILB	rs7607470	2	113520530	SNV	Infant	84689	European	GA	T	A	-	3.333e-11	0.0316	-	-	-
2019	Liu	10.1038/s41467-019-11881-8	IL1A,ILB	rs17597976	2	113554636	SNV	Infant	84689	European	GA	G	A	-	3.547e-11	0.0507	-	-	-
2019	Liu	10.1038/s41467-019-11881-8	IL1A,ILB	rs7599171	2	113553951	SNV	Infant	84689	European	GA	C	T	-	3.714e-11	0.0503	-	-	-
2019	Liu	10.1038/s41467-019-11881-8	CKAP2L	rs10210810	2	113554145	SNV	Infant	84689	European	GA	A	G	-	4.129e-11	0.0501	-	-	-
2019	Liu	10.1038/s41467-019-11881-8	IL1A,ILB	rs6712572	2	113520678	SNV	Infant	84689	European	GA	G	T	-	4.844e-11	0.0314	-	-	-
2019	Liu	10.1038/s41467-019-11881-8	CKAP2L	rs7368977	2	113558384	SNV	Infant	84689	European	GA	C	T	-	4.969e-11	0.05	-	-	-
2019	Liu	10.1038/s41467-019-11881-8	NT5DC4	rs13382217	2	113518868	SNV	Infant	84689	European	GA	G	T	-	5.569e-11	0.0313	-	-	-
2019	Liu	10.1038/s41467-019-11881-8	NT5DC4	rs12622683	2	113489255	SNV	Infant	84689	European	GA	T	C	-	7.037e-11	0.0311	-	-	-
2019	Liu	10.1038/s41467-019-11881-8	CKAP2L	rs13016817	2	113488220	SNV	Infant	84689	European	GA	T	C	-	7.492e-11	0.031	-	-	-
2019	Liu	10.1038/s41467-019-11881-8	CKAP2L	rs10200192	2	113517944	SNV	Infant	84689	European	GA	T	C	-	7.784e-11	0.031	-	-	-
2019	Liu	10.1038/s41467-019-11881-8	CKAP2L	rs13026263	2	113512841	SNV	Infant	84689	European	GA	C	T	-	8.321e-11	0.031	-	-	-
2019	Liu	10.1038/s41467-019-11881-8	NT5DC4	rs4848298	2	113513504	SNV	Infant	84689	European	GA	G	A	-	8.325e-11	0.031	-	-	-
2019	Liu	10.1038/s41467-019-11881-8	CKAP2L	rs13015273	2	113488188	SNV	Infant	84689	European	GA	A	G	-	8.978e-11	0.0309	-	-	-
2019	Liu	10.1038/s41467-019-11881-8	CKAP2L	rs7567467	2	113521592	SNV	Infant	84689	European	GA	G	T	-	9.601e-11	0.0496	-	-	-
2019	Liu	10.1038/s41467-019-11881-8	CKAP2L,NT5DC4	rs2862226	2	113500941	SNV	Infant	84689	European	GA	A	G	-	1.255e-10	0.0306	-	-	-
2019	Liu	10.1038/s41467-019-11881-8	CKAP2L	rs4849118	2	113497295	SNV	Infant	84689	European	GA	G	A	-	1.363e-10	0.0306	-	-	-
2019	Liu	10.1038/s41467-019-11881-8	CKAP2L,NT5DC4	rs3811040	2	113498566	SNV	Infant	84689	European	GA	G	A	-	1.455e-10	0.0305	-	-	-
2019	Liu	10.1038/s41467-019-11881-8	NT5DC4	rs3827761	2	113498754	SNV	Infant	84689	European	GA	A	G	-	1.463e-10	0.0305	-	-	-
2019	Liu	10.1038/s41467-019-11881-8	NT5DC4	rs17649681	2	113491306	SNV	Infant	84689	European	GA	C	G	-	1.493e-10	0.0305	-	-	-
2019	Liu	10.1038/s41467-019-11881-8	IL1A,ILB	rs13019249	2	113491565	SNV	Infant	84689	European	GA	G	A	-	1.496e-10	0.0305	-	-	-
2019	Liu	10.1038/s41467-019-11881-8	NT5DC4	rs12711742	2	113571072	SNV	Infant	84689	European	GA	G	C	-	1.521e-10	0.0473	-	-	-
2019	Liu	10.1038/s41467-019-11881-8	IL1A,ILB	rs13036237	2	113491186	SNV	Infant	84689	European	GA	C	G	-	1.622e-10	0.0305	-	-	-
2019	Liu	10.1038/s41467-019-11881-8	NT5DC4	rs6542097	2	113570581	SNV	Infant	84689	European	GA	T	G	-	1.642e-10	0.0472	-	-	-
2019	Liu	10.1038/s41467-019-11881-8	CKAP2L	rs55762606	2	113491379	SNV	Infant	84689	European	GA	A	G	-	1.693e-10	0.0304	-	-	-
2019	Liu	10.1038/s41467-019-11881-8	NT5DC4	rs4261731	2	113494520	SNV	Infant	84689	European	GA	C	T	-	1.724e-10	0.0304	-	-	-
2019	Liu	10.1038/s41467-019-11881-8	NT5DC4	rs13013602	2	113491106	SNV	Infant	84689	European	GA	G	A	-	1.764e-10	0.0304	-	-	-
2019	Liu	10.1038/s41467-019-11881-8	NT5DC4	rs58694576	2	113486637	SNV	Infant	84689	European	GA	G	A	-	2.617e-10	0.0301	-	-	-
2019	Liu	10.1038/s41467-019-11881-8	CKAP2L,ILA	rs2138606	2	113484441	SNV	Infant	84689	European	GA	T	G	-	3.428e-10	0.0303	-	-	-
2019	Liu	10.1038/s41467-019-11881-8	NT5DC4	rs2048874	2	113523967	SNV	Infant	84689	European	GA	C	T	-	5.147e-10	0.0475	-	-	-
2019	Liu	10.1038/s41467-019-11881-8	NT5DC4	rs12463996	2	113486879	SNV	Infant	84689	European	GA	A	T	-	5.894e-10	0.0295	-	-	-
2019	Liu	10.1038/s41467-019-11881-8	NT5DC4	rs12475027	2	113486941	SNV	Infant	84689	European	GA	T	C	-	7.235e-10	0.0293	-	-	-
2019	Liu	10.1038/s41467-019-11881-8	IL1B,IL37	rs908551	2	113486079	SNV	Infant	84689	European	GA	T	C	-	3.311e-09	0.0282	-	-	-
2019	Liu	10.1038/s41467-019-11881-8	IL1B,IL37	rs12621220	2	113598255	SNV	Infant	84689	European	GA	T	C	-	5.595e-09	0.031	-	-	-
2019	Liu	10.1038/s41467-019-11881-8	IL1B,IL37	rs75251485	2	113615619	SNV	Infant	84689	European	GA	G	C	-	5.835e-09	0.0311	-	-	-
2019	Liu	10.1038/s41467-019-11881-8	IL1B,IL37	rs13008855	2	113609568	SNV	Infant	84689	European	GA	T	C	-	6.095e-09	0.0307	-	-	-
2019	Liu	10.1038/s41467-019-11881-8	IL1B,IL37	rs67721272	2	113608823	SNV	Infant	84689	European	GA	G	A	-	6.357e-09	0.0306	-	-	-
2019	Liu	10.1038/s41467-019-11881-8	IL1B,IL37	rs12053091	2	113610780	SNV	Infant	84689	European	GA	C	T	-	8.092e-09	0.0308	-	-	-
2019	Liu	10.1038/s41467-019-11881-8	IL1B,IL37	rs2723152	2	113645690	SNV	Infant	84689	European	GA	T	C	-	8.264e-09	0.0308	-	-	-
2019	Liu	10.1038/s41467-019-11881-8	IL1B,IL37	rs12477661	2	113620765	SNV	Infant	84689	European	GA	G	A	-	8.788e-09	0.0308	-	-	-
2019	Liu	10.1038/s41467-019-11881-8	IL1B,IL37	rs58788639	2	113626589	SNV	Infant	84689	European	GA	G	C	-	9.034e-09	0.0307	-	-	-
2019	Liu	10.1038/s41467-019-11881-8	IL1B,IL37	rs35520189	2	113619230	SNV	Infant	84689	European	GA	C	A	-	9.126e-09	0.0307	-	-	-
2019	Liu	10.1038/s41467-019-11881-8	IL1B,IL37	rs1143625	2	113595359	SNV	Infant	84689	European	GA	C	T	-	1.246e-08	0.03	-	-	-
2019	Liu	10.1038/s41467-019-11881-8	IL1B,IL37	rs1143623	2	113595829	SNV	Infant	84689	European	GA	G	C	-	1.389e-08	0.0299	-	-	-
2019	Liu	10.1038/s41467-019-11881-8	IL1B,IL37	rs6720230	2	113630464	SNV	Infant	84689	European	GA	G	T	-	1.517e-08	0.0302	-	-	-
2019	Liu	10.1038/s41467-019-11881-8	IL1B,IL37	rs12479173	2	113649210	SNV	Infant	84689	European	GA	A	G	-	1.593e-08	0.0302	-	-	-
2019	Liu	10.1038/s41467-019-11881-8	IL1B,IL37	rs34899562	2	113641472	SNV	Infant	84689	European	GA	T	C	-	1.635e-08	0.0302	-	-	-
2019	Liu	10.1038/s41467-019-11881-8	IL37,IL36G	rs13021862	2	113641944	SNV	Infant	84689	European	GA	A	G	-	1.754e-08	0.0302	-	-	-
2019	Liu	10.1038/s41467-019-11881-8	IL1B,IL37	rs2708931	2	113693878	SNV	Infant	84689	European	GA	C	G	-	2.439e-08	0.028	-	-	-
2019	Liu	10.1038/s41467-019-11881-8	IL37,IL36G	rs11123151	2	113668005	SNV	Infant	84689	European	GA	G	T	-	3.324e-08	0.0296	-	-	-
2019	Liu	10.1038/s41467-019-11881-8	IL37,IL36G	rs12467810	2	113691060	SNV	Infant	84689	European	GA	C	T	-	3.874e-08	0.0276	-	-	-
2019	Liu	10.1038/s41467-019-11881-8	LOC107305686	rs6723582	2	113708102	SNV	Infant	84689	European	GA	G	A	-	4.702e-08	0.0295	-	-	-
2018	Rappoport	10.1038/s41598-017-18246-5	YWHAQP9,RP11-136B18	rs17591250	1	238386465	SNV	Infant	1847	African	sPTB (<30wks)	G	-	0.072	4.55e-09	2.814	-	-	-
2018	Rappoport	10.1038/s41598-017-18246-5	FAM87A,FBXO25	rs1979081	8	334288	SNV	Infant	1847	American	sPTB (<30wks)	A	-	-	3.72e-08	0.566	-	-	-
2017	Zhang	10.1056/nejmoa1612665	EBF1	rs2963463	5	157895049	SNV	Maternal	43567	European	sPTB (<37weeks)	T	C	0.272	3.2e-13	1.23	0.00153	1.13	4.5e-15
2017	Zhang	10.1056/nejmoa1612665	EBF1	rs2964484	5	157897437	SNV	Maternal	43567	European	sPTB (<37weeks)	G	A	0.266	4.22e-13	1.23	0.000751	1.14	2.26e-15
2017	Zhang	10.1056/nejmoa1612665	EBF1	rs2419911	5	157898103	SNV	Maternal	43567	European	sPTB (<37weeks)	T	G	0.266	4.22e-13	1.23	0.00133	1.13	5.72e-15
2017	Zhang	10.1056/nejmoa1612665	EBF1	rs12520982	5	157894747	SNV	Maternal	43567	European	sPTB (<37weeks)	C	T	0.266	5.52e-13	1.23	0.000562	1.15	1.98e-15
2017	Zhang	10.1056/nejmoa1612665	EBF1	rs7729301	5	157886953	SNV	Maternal	43567	European	sPTB (<37weeks)	G	A	0.265	1.93e-11	1.21	0.00545	1.12	1.01e-12
2017	Zhang	10.1056/nejmoa1612665	EBF1	rs2946169	5	157918959	SNV	Maternal	43567	European	sPTB (<37weeks)	T	C	0.217	1.1e-10	1.22	0.00055	1.16	2.2e-13
2017	Zhang	10.1056/nejmoa1612665	EEFSEC	rs201450565	3	128058611	DELINS	Maternal	43567	European	sPTB (<37weeks)	I	D	0.233	1.4e-10	0.81	-	-	-
2017	Zhang	10.1056/nejmoa1612665	EEFSEC	rs3849531	3	128058617	SNV	Maternal	43567	European	sPTB (<37weeks)	T	A	0.277	1.6e-10	0.826	9.95e-05	0.852	1.48e-13
2017	Zhang	10.1056/nejmoa1612665	EEFSEC	rs4857841	3	128046643	SNV	Maternal	43567	European	sPTB (<37weeks)	A	G	0.274	2.04e-10	0.828	2.79e-05	0.846	5.3e-14
2017	Zhang	10.1056/nejmoa1612665	EEFSEC	rs10934853	3	128038373	SNV	Maternal	43567	European	sPTB (<37weeks)	A	C	0.274	2.04e-10	0.828	2.88e-05	0.847	5.83e-14
2017	Zhang	10.1056/nejmoa1612665	EEFSEC	rs2687729	3	127895226	SNV	Maternal	43567	European	sPTB (<37weeks)	G	A	0.27	1.48e-09	0.835	7.84e-06	0.836	9.1e-14
2017	Zhang	10.1056/nejmoa1612665	EEFSEC	rs2999052	3	127892037	SNV	Maternal	43567	European	sPTB (<37weeks)	C	T	0.27	1.49e-09	0.835	7.86e-06	0.836	9.64e-14
2017	Zhang	10.1056/nejmoa1612665	RUVBL1	rs200745338	3	127869458	DELINS	Maternal	43567	European	sPTB (<37weeks)	I	D	0.237	3.5e-07	0.83	-	-	-
2017	Zhang	10.1056/nejmoa1612665	EEFSEC	rs2811474	3	127892851	SNV	Maternal	43567	European	sPTB (<37weeks)	C	G	0.157	2.7e-06	0.84	0.000165	0.83	2.8e-09
2017	Zhang	10.1056/nejmoa1612665	TEKT3/PMP22/TVP23C-CDRT4	rs7217780	17	15191024	SNV	Maternal	43567	European	sPTB (<37weeks)	C	T	0.336	3.52e-07	1.15	0.0252	1.09	4.85e-08
2017	Zhang	10.1056/nejmoa1612665	AGTR2/PLS3	rs201386833	X	115164282	DELINS	Maternal	43567	European	sPTB (<37weeks)	I	D	0.41	8.5e-07	1.15	-	-	-
2017	Zhang	10.1056/nejmoa1612665	AGTR2/PLS3	rs5991030	X	115129904	SNV	Maternal	43567	European	sPTB (<37weeks)	C	T	0.417	8.59e-07	1.15	1.72e-06	1.18	8.68e-12
2017	Zhang	10.1056/nejmoa1612665	AGTR2/PLS3	rs62602480	X	115137917	SNV	Maternal	43567	European	sPTB (<37weeks)	T	C	0.419	8.77e-07	1.14	1.82e-06	1.18	9.27e-12
2017	Zhang	10.1056/nejmoa1612665	AGTR2/PLS3	rs5950506	X	115175748	SNV	Maternal	43567	European	sPTB (<37weeks)	A	G	0.42	1.2e-06	1.14	1.6e-06	1.18	1.1e-11
2017	Zhang	10.1056/nejmoa1612665	EBF1	rs2963463	5	157895049	SNV	Maternal	43567	European	GA	T	C	0.272	1e-21	-1.29	0.00172	-1.11	7.66e-24
2017	Zhang	10.1056/nejmoa1612665	EBF1	rs201770678	5	157894745	DELINS	Maternal	43567	European	GA	I	D	0.267	1.71e-21	-1.29	0.00184	-1.11	1.73e-23
2017	Zhang	10.1056/nejmoa1612665	EBF1	rs12520982	5	157894747	SNV	Maternal	43567	European	GA	C	T	0.266	2.47e-21	-1.29	0.000844	-1.19	8.72e-24
2017	Zhang	10.1056/nejmoa1612665	EBF1	rs7729301	5	157886953	SNV	Maternal	43567	European	GA	G	A	0.265	9.39e-21	-1.28	0.00426	-1.02	1.85e-22
2017	Zhang	10.1056/nejmoa1612665	EBF1	rs2946171	5	157921940	SNV	Maternal	43567	European	GA	G	T	0.219	1.1e-17	-1.24	0.000138	-1.46	8.09e-21
2017	Zhang	10.1056/nejmoa1612665	EEFSEC	rs2955117	3	127881613	SNV	Maternal	43567	European	GA	A	G	0.286	7.2e-12	0.91	0.00016	1.33	9.49e-15
2017	Zhang	10.1056/nejmoa1612665	EEFSEC	rs2999049	3	127878817	SNV	Maternal	43567	European	GA	C	T	0.273	1.07e-11	0.914	5.51e-05	1.42	6.68e-15
2017	Zhang	10.1056/nejmoa1612665	RUVBL1	rs2461794	3	127870060	SNV	Maternal	43567	European	GA	A	G	0.273	1.21e-11	0.911	7.71e-05	1.4	9.94e-15
2017	Zhang	10.1056/nejmoa1612665	RUVBL1	rs200745338	3	127869458	DELINS	Maternal	43567	European	GA	I	D	0.237	1.50E-11d	0.986	7.62e-07	1.91	7.51e-16
2017	Zhang	10.1056/nejmoa1612665	EEFSEC	rs10934853	3	128038373	SNV	Maternal	43567	European	GA	A	C	0.274	2.43e-11	0.894	9.9e-05	1.37	2.37e-14
2017	Zhang	10.1056/nejmoa1612665	EEFSEC	rs2999052	3	127892037	SNV	Maternal	43567	European	GA	C	T	0.27	4.02e-11	0.899	4.36e-05	1.44	2.39e-14
2017	Zhang	10.1056/nejmoa1612665	EEFSEC	rs2687729	3	127895226	SNV	Maternal	43567	European	GA	G	A	0.27	4.04e-11	0.899	4.35e-05	1.44	2.4e-14
2017	Zhang	10.1056/nejmoa1612665	EEFSEC	rs2811474	3	127892851	SNV	Maternal	43567	European	GA	C	G	0.157	2.42e-07	0.858	0.000752	1.45	1.64e-09
2017	Zhang	10.1056/nejmoa1612665	AGTR2/PLS3	rs201226733	X	115164770	DELINS	Maternal	43567	European	GA	D	I	0.422	5.7e-11	-0.82	9.18e-08	-1.67	7.16e-16
2017	Zhang	10.1056/nejmoa1612665	AGTR2/PLS3	rs201386833	X	115164281	DELINS	Maternal	43567	European	GA	I	D	0.41	6.52e-11	-0.837	9.24e-08	-1.7	8.01e-16
2017	Zhang	10.1056/nejmoa1612665	AGTR2/PLS3	rs35401609	X	115164771	DELINS	Maternal	43567	European	GA	D	I	0.421	6.69e-11	-0.816	9.07e-08	-1.67	8.45e-16
2017	Zhang	10.1056/nejmoa1612665	AGTR2/PLS3	rs5950491	X	115129714	SNV	Maternal	43567	European	GA	A	C	0.423	6.84e-11	-0.826	4.74e-08	-1.75	6.62e-16
2017	Zhang	10.1056/nejmoa1612665	WNT4	rs56318008	1	22470407	SNV	Maternal	43567	European	GA	T	C	0.139	1.15e-09	1.05	1.79e-07	2.27	1.54e-06
2017	Zhang	10.1056/nejmoa1612665	WNT4	rs55938609	1	22470451	SNV	Maternal	43567	European	GA	C	G	0.139	1.15e-09	1.05	1.79e-07	2.27	1.54e-06
2017	Zhang	10.1056/nejmoa1612665	WNT4	rs3820282	1	22468215	SNV	Maternal	43567	European	GA	T	C	0.144	4.25e-09	1	4.9e-08	2.36	1.96e-07
2017	Zhang	10.1056/nejmoa1612665	WNT4	rs12037376	1	22462111	SNV	Maternal	43567	European	GA	A	G	0.145	4.45e-09	1	2.1e-08	2.41	1.55e-07
2017	Zhang	10.1056/nejmoa1612665	WNT4	rs3765350	1	22447316	SNV	Maternal	43567	European	GA	G	A	0.203	2.14e-08	0.833	6.41e-07	1.88	6.65e-06
2017	Zhang	10.1056/nejmoa1612665	WNT4	rs2235529	1	22450487	SNV	Maternal	43567	European	GA	T	C	0.143	2.46e-08	0.95	6.32e-08	2.31	1.14e-06
2017	Zhang	10.1056/nejmoa1612665	ADCY5	rs4383453	3	123068359	SNV	Maternal	43567	European	GA	A	G	0.2	9.62e-08	-0.808	0.145	-0.587	3.69e-08
2017	Zhang	10.1056/nejmoa1612665	ADCY5	rs6794803	3	123085337	SNV	Maternal	43567	European	GA	C	T	0.462	5.52e-06	-0.6	0.881	-1.12	2.55e-09
2017	Zhang	10.1056/nejmoa1612665	ADCY5	rs9861425	3	123072883	SNV	Maternal	43567	European	GA	C	A	0.453	6.1e-07	-0.598	0.000346	-1.38	4.24e-10
2017	Zhang	10.1056/nejmoa1612665	TET3	rs13390332	6	74207357	SNV	Maternal	43567	European	GA	A	G	0.0579	3.18e-07	-1.33	0.00271	-2.05	5.09e-09
2017	Zhang	10.1056/nejmoa1612665	TET3	rs6721042	6	74217283	SNV	Maternal	43567	European	GA	T	G	0.0587	4.3e-07	-1.31	0.00261	-2.06	6.9e-09
2017	Zhang	10.1056/nejmoa1612665	TET3	rs17009553	6	74220035	SNV	Maternal	43567	European	GA	A	G	0.0567	1.14e-06	-1.28	0.00204	-2.11	1.62e-08
2017	Zhang	10.1056/nejmoa1612665	RAP2C	rs200879388	X	131300572	DELINS	Maternal	43567	European	GA	D	I	0.351	4.5e-07	-0.662	0.000924	-1.1	3.42e-09
2017	Zhang	10.1056/nejmoa1612665	RAP2C/FRMD7/STK26	rs2999094	X	131268226	SNV	Maternal	43567	European	GA	T	C	0.3	5.59e-06	-0.596	0.00012	-1.27	1.72e-08
2017	Zhang	10.1056/nejmoa1612665	RAP2C/FRMD7/STK27	rs2747027	X	131268092	SNV	Maternal	43567	European	GA	G	T	0.3	5.6e-06	-0.596	0.00012	-1.27	1.72e-08
